# Supplementary material for: Electronic structure of mononuclear and radical-bridged dinuclear cobalt(II) single-molecule magnets
Source: Nat Commun. 2025 Mar 4;16:2157. doi: 10.1038/s41467-025-57210-0 (PMC11880546; doi:10.1038/s41467-025-57210-0)
Supplement: Supplementary file 3 — Supplementary Data 1 [file 41467_2025_57210_MOESM3_ESM.xlsx]

## Sheet: 1-DFT-periodic
Anion 1 extracted from periodic DFT			PBE+U 600 meV cutoff (see Methods)
All distances in Å
centre	x	y	z
Co	7.22294	11.963	10.2437
S	9.85316	13.1062	9.02716
S	6.47843	11.0763	13.1417
S	4.86651	13.9246	9.91796
S	7.47423	8.93984	9.34063
O	8.84845	13.3669	8.00272
O	6.10949	11.7997	14.3578
O	5.36212	10.6261	12.3206
O	5.87378	14.4704	10.8167
O	4.40229	14.7787	8.83105
O	8.61982	9.15589	10.2164
O	7.74342	8.25355	8.07496
N	9.03388	12.8076	10.3712
N	7.47044	11.9046	12.2096
N	5.5035	12.5362	9.45566
N	6.77283	10.3572	9.11558
C	9.55879	12.8986	11.6657
C	8.67317	12.4373	12.6887
C	9.05939	12.5562	14.03
C	10.3097	13.0757	14.3755
C	7.37825	9.62654	13.622
C	4.88824	11.6772	8.56394
C	5.60147	10.4618	8.34835
C	5.11167	9.55044	7.40073
C	3.93924	9.8259	6.69096
C	3.23087	10.9913	6.94776
C	3.69552	11.9144	7.87673
C	3.42726	13.5302	10.8741
C	6.28562	7.96339	10.231
H	8.3803	12.2334	14.8137
H	10.5752	13.1651	15.4287
H	9.90227	10.7756	8.61988
H	6.68586	8.99389	14.1869
H	7.71953	9.13291	12.7049
H	8.22932	9.89878	14.2541
H	5.67617	8.64456	7.19345
H	3.57701	9.13646	5.92981
H	2.30222	11.2086	6.44045
H	3.14011	12.8347	8.04507
H	2.97019	14.4795	11.1808
H	2.72631	12.9836	10.2345
H	3.73607	12.9202	11.7303
H	6.05536	8.50143	11.1576
H	5.38013	7.89335	9.61682
H	6.71698	6.97201	10.4133
C	10.6426	11.5819	8.5693
O	10.911	14.1039	9.17217
C	10.805	13.4182	12.033
C	11.1809	13.4821	13.3747
H	11.0322	11.7156	7.55356
H	11.4528	11.3713	9.27072
H	11.468	13.7928	11.2609
H	12.1736	13.8324	13.6286

## Sheet: 1-DFT-molecular
Anion 1 from molecular computation			DFT, PBE/TZVPP
All distances in Å
centre	x	y	z
Co	7.16506	12.0644	10.1893
S	9.96637	12.7742	8.93313
S	6.58399	10.9959	13.1956
S	4.63552	13.9398	10.1212
S	7.28899	8.93982	9.33738
O	9.06376	12.7123	7.75962
O	6.28499	11.5469	14.5526
O	5.40698	10.4942	12.4188
O	5.60335	14.6761	10.9681
O	3.75582	14.7422	9.21599
O	8.41399	9.07827	10.3144
O	7.57488	8.11048	8.12729
N	9.00307	12.8259	10.2782
N	7.43033	11.9878	12.2005
N	5.4796	12.7328	9.3665
N	6.72036	10.4496	9.04186
C	9.49936	13.033	11.5684
C	8.6222	12.5919	12.6318
C	9.02196	12.7925	13.9737
C	10.2652	13.3739	14.2843
C	7.67614	9.5636	13.4606
C	4.91932	11.9005	8.39372
C	5.61662	10.6476	8.19671
C	5.14427	9.75061	7.2104
C	3.99407	10.041	6.45306
C	3.30806	11.247	6.65676
C	3.7726	12.1713	7.60977
C	3.51639	13.04	11.2398
C	5.93605	8.10268	10.2224
H	8.3264	12.4949	14.771
H	10.5487	13.5144	15.3413
H	10.0145	10.376	9.17113
H	7.11593	8.84488	14.0885
H	7.93885	9.15375	12.4645
H	8.5809	9.92241	13.9873
H	5.70932	8.82314	7.04033
H	3.64893	9.31917	5.69321
H	2.4101	11.4878	6.06229
H	3.26316	13.1327	7.76288
H	2.9772	13.8032	11.8327
H	2.81073	12.4529	10.6211
H	4.12712	12.3684	11.8745
H	5.69005	8.71622	11.1126
H	5.06949	8.04209	9.5367
H	6.30043	7.09111	10.4843
C	10.7918	11.1569	9.06198
O	11.0617	13.7929	8.9118
C	10.7386	13.6247	11.9102
C	11.1229	13.7843	13.2536
H	11.3879	11.0292	8.13826
H	11.4476	11.1759	9.95349
H	11.3859	13.9655	11.0905
H	12.0962	14.2494	13.486

## Sheet: 2-DFT-periodic
Anion 2 extracted from periodic DFT			PBE+U 600 meV cutoff (see Methods)
All distances in Å
centre	x	y	z
Co	-0.81799	0.18907	-3.90392
Co	0.81799	-0.18907	3.90391
S	-1.63892	-2.48432	-5.31847
S	1.63892	2.48432	5.31847
S	-0.54533	3.14808	-4.89863
S	0.54533	-3.14808	4.89862
S	-3.39892	-0.10274	-2.0779
S	3.39892	0.10274	2.0779
S	-2.30523	-0.11412	3.29756
S	2.30523	0.11412	-3.29756
C	-1.54263	-0.19428	-6.65591
C	1.54263	0.19428	6.65591
C	-1.34495	1.22098	-6.53239
C	1.34495	-1.22098	6.53239
C	-1.50693	2.03024	-7.66895
C	1.50693	-2.03024	7.66895
C	-2.05105	0.10666	-9.0303
C	2.05105	-0.10666	9.0303
C	-1.88091	-0.72293	-7.91371
C	1.88091	0.72293	7.91371
C	-0.95537	0.05774	-1.04831
C	0.95537	-0.05774	1.04831
C	-1.38228	0.0219	0.28911
C	1.38228	-0.0219	-0.28911
C	-0.47516	-0.03386	1.35188
C	0.47516	0.03386	-1.35188
C	-3.39711	-2.73468	-5.5235
C	3.39711	2.73468	5.5235
C	-1.9977	4.1788	-4.91055
C	1.9977	-4.1788	4.91055
C	-3.61981	-1.7935	-1.57418
C	3.61981	1.7935	1.57418
C	-2.83835	-1.78078	2.99239
C	2.83835	1.78078	-2.99239
N	-1.35755	-0.91343	-5.4687
N	1.35755	0.91343	5.4687
N	-0.99917	1.64943	-5.24165
N	0.99917	-1.64943	5.24165
N	-1.77292	0.10911	-2.15175
N	1.77292	-0.10911	2.15175
N	-0.78033	-0.02653	2.70007
N	0.78033	0.02653	-2.70007
H	-1.31107	3.09863	-7.59813
H	1.31107	-3.09863	7.59813
H	-1.99623	-1.79954	-8.0231
H	1.99622	1.79954	8.0231
H	-2.44151	0.13568	0.50344
H	2.44151	-0.13568	-0.50344
H	-3.58605	-3.8113	-5.43361
H	3.58605	3.8113	5.43361
H	-3.70714	-2.37313	-6.51081
H	3.70714	2.37313	6.51081
H	-3.90288	-2.17213	-4.73081
H	3.90287	2.17213	4.73081
H	-1.665	5.22052	-4.81304
H	1.665	-5.22052	4.81304
H	-2.63429	3.87107	-4.07462
H	2.63429	-3.87107	4.07462
H	-2.52049	4.03712	-5.8624
H	2.52049	-4.03711	5.8624
H	-3.29105	-1.91417	-0.53701
H	3.29105	1.91417	0.53701
H	-3.02028	-2.42719	-2.23633
H	3.02028	2.42719	2.23633
H	-4.68639	-2.03448	-1.65539
H	4.68639	2.03448	1.65539
H	-2.16037	-2.47188	3.50251
H	2.16037	2.47188	-3.50251
H	-2.80211	-1.94203	1.90753
H	2.80211	1.94203	-1.90753
O	-3.85757	-0.00382	-3.45527
O	3.85757	0.00382	3.45527
O	-2.15738	0.06186	4.74278
O	2.15738	-0.06186	-4.74278
O	-1.32375	-2.83129	-3.93856
O	1.32375	2.83129	3.93856
O	0.35024	3.66988	-5.93818
O	-0.35024	-3.66988	5.93818
O	-4.03179	0.77266	-1.10163
O	4.03179	-0.77266	1.10163
O	-0.04519	3.15702	-3.53347
O	0.04519	-3.15702	3.53347
O	-3.23895	0.77587	2.62491
O	3.23895	-0.77587	-2.62491
O	-0.96508	-3.27114	-6.35867
O	0.96508	3.27114	6.35867
C	-1.86524	1.4855	-8.9078
C	1.86524	-1.4855	8.9078
H	-2.32244	-0.33251	-9.99152
H	2.32244	0.33251	9.99152
H	-3.87234	-1.88377	3.34015
H	3.87234	1.88377	-3.34015
H	-1.97592	2.14095	-9.77332
H	1.97592	-2.14095	9.77332

## Sheet: 2-DFT-molecular
Anion 2 from molecular computation			DFT, PBE/SVPD
All distances in Å
centre	x	y	z
Co	-0.681456	0.185671	-3.96725
Co	0.681456	-0.185671	3.96725
S	-1.9783	-2.41349	-5.35853
S	1.9783	2.41349	5.35853
S	-0.908221	3.2314	-4.90347
S	0.908221	-3.2314	4.90347
S	-3.37361	0.283555	-2.15069
S	3.37361	-0.283555	2.15069
S	-2.3873	-0.31114	3.23303
S	2.3873	0.31114	-3.23303
C	-1.30446	-0.241628	-6.7322
C	1.30446	0.241628	6.7322
C	-1.08363	1.18396	-6.63276
C	1.08363	-1.18396	6.63276
C	-1.16555	1.96551	-7.80875
C	1.16555	-1.96551	7.80875
C	-1.64566	-0.0042122	-9.15381
C	1.64566	0.0042122	9.15381
C	-1.55322	-0.807166	-8.00386
C	1.55322	0.807166	8.00386
C	-0.938666	0.138499	-1.07646
C	0.938666	-0.138499	1.07646
C	-1.39241	0.131709	0.257654
C	1.39241	-0.131709	-0.257654
C	-0.498063	-0.0140885	1.33982
C	0.498063	0.0140885	-1.33982
C	-3.74032	-2.07347	-5.6739
C	3.74032	2.07347	5.6739
C	-2.69586	3.52051	-4.74948
C	2.69586	-3.52051	4.74948
C	-3.79869	-1.40277	-1.63154
C	3.79869	1.40277	1.63154
C	-2.64922	-2.04994	2.78806
C	2.64922	2.04994	-2.78806
N	-1.24072	-0.940703	-5.5173
N	1.24072	0.940703	5.5173
N	-0.79119	1.64101	-5.34208
N	0.79119	-1.64101	5.34208
N	-1.70451	0.283701	-2.22013
N	1.70451	-0.283701	2.22013
N	-0.819852	-0.0257669	2.6818
N	0.819852	0.0257669	-2.6818
H	-0.978293	3.04279	-7.72917
H	0.978293	-3.04279	7.72917
H	-1.65708	-1.8972	-8.07744
H	1.65708	1.8972	8.07744
H	-2.44506	0.340189	0.475928
H	2.44506	-0.340189	-0.475928
H	-4.27254	-3.03408	-5.55922
H	4.27254	3.03408	5.55922
H	-3.83447	-1.68718	-6.70413
H	3.83447	1.68718	6.70413
H	-4.05999	-1.31713	-4.93393
H	4.05999	1.31713	4.93393
H	-2.82929	4.55665	-4.39264
H	2.82929	-4.55665	4.39264
H	-3.09959	2.77994	-4.03727
H	3.09959	-2.77994	4.03727
H	-3.13886	3.38117	-5.75203
H	3.13886	-3.38117	5.75203
H	-3.39832	-1.55682	-0.615242
H	3.39832	1.55682	0.615242
H	-3.33083	-2.09092	-2.35944
H	3.33083	2.09092	2.35944
H	-4.90104	-1.46056	-1.63206
H	4.90104	1.46056	1.63206
H	-1.83639	-2.64069	3.24825
H	1.83639	2.64069	-3.24825
H	-2.61396	-2.12506	1.68684
H	2.61396	2.12506	-1.68684
O	-3.84525	0.436731	-3.5662
O	3.84525	-0.436731	3.5662
O	-2.30815	-0.221771	4.71781
O	2.30815	0.221771	-4.71781
O	-1.85966	-2.80883	-3.92144
O	1.85966	2.80883	3.92144
O	-0.409619	4.19915	-5.94075
O	0.409619	-4.19915	5.94075
O	-3.93572	1.23809	-1.14968
O	3.93572	-1.23809	1.14968
O	-0.319032	3.34824	-3.53622
O	0.319032	-3.34824	3.53622
O	-3.43093	0.49772	2.53167
O	3.43093	-0.49772	-2.53167
O	-1.55323	-3.42906	-6.3812
O	1.55323	3.42906	6.3812
C	-1.4558	1.3817	-9.05359
C	1.4558	-1.3817	9.05359
H	-1.8461	-0.475785	-10.1287
H	1.8461	0.475785	10.1287
H	-3.64601	-2.32553	3.1741
H	3.64601	2.32553	-3.1741
H	-1.51087	2.0217	-9.94832
H	1.51087	-2.0217	9.94832
