# Supplementary material for: Electronic structure of mononuclear and radical-bridged dinuclear cobalt(II) single-molecule magnets
Source: Nat Commun. 2025 Mar 4;16:2157. doi: 10.1038/s41467-025-57210-0 (PMC11880546; doi:10.1038/s41467-025-57210-0)
Supplement: Supplementary file 4 — Supplementary Data 2 [file 41467_2025_57210_MOESM4_ESM.xlsx]

## Sheet: 1 - energy levels
		Computed energy levels, compound 1																											Computed energy levels, compound 1
		ab initio			structure: 1-DFT-periodic						Spin Hamiltonian m1 (fit to ab initio levels)									Spin Hamiltonian m2 (fit to ab initio levels)									ab initio			structure: 1-DFT-molecular
		MS-CASPT2 + SO-CI									D= -126.52 cm-1		g(Co) = diag(2.0,2.0,3.29)							D0 = 14.90 cm-1		∆ = 478.26 cm-1		g(Co) = diag(2.0,2.0,4.86)					MS-CASPT2 + SO-CI
		def2-SVP/def2-TZVPP																		gamma = 352.11 cm-1				g(Co) = diag(2.0,2.0,-0.86)					def2-SVP/def2-TZVPP
		Energy	<S*S>	<Sz>	S(eff)	eff. Mult.	<MX>	<MY>	<MZ>		Energy	<S*S>	<Sz>	S(eff)	eff. Mult.	<MX>	<MY>	<MZ>		Energy	<S*S>	<Sz>	S(eff)	eff. Mult.	<MX>	<MY>	<MZ>		Energy	<S*S>	<Sz>	S(eff)	eff. Mult.	<MX>	<MY>	<MZ>
		0	3.75	-1.5	1.5	4	0	0	4.7688		0	3.75	-1.5	1.5	4	0	0	4.935		0	3.75	-1.5	1.5	4	0	0	4.7694		0	3.75	-1.5	1.5	4	0	0	4.7169
		0	3.75	1.5	1.5	4	0	0	-4.7688		0	3.75	1.5	1.5	4	0	0	-4.935		0	3.75	1.5	1.5	4	0	0	-4.7694		0	3.75	1.5	1.5	4	0	0	-4.7169
		253.04	3.75	-0.5	1.5	4	-0.0346	-0.016	2.1554		253.04	3.75	-0.5	1.5	4	0	0	1.645		253.03	3.75	-0.5	1.5	4	0	0	2.1516		234.57	3.75	-0.5	1.5	4	0.0001	0.0006	2.0402
		253.04	3.75	0.5	1.5	4	0.0346	0.016	-2.1554		253.04	3.75	0.5	1.5	4	0	0	-1.645		253.03	3.75	0.5	1.5	4	0	0	-2.1516		234.57	3.75	0.5	1.5	4	-0.0001	-0.0006	-2.0402
		846.94	3.75	0.49	1.5	4	0.1874	0.1031	0.1559											846.93	3.75	0.5	1.5	4	0	0	0.1516		896.6	3.75	0.5	1.5	4	-0.0006	-0.0318	0.0413
		846.94	3.75	-0.49	1.5	4	-0.1874	-0.1031	-0.1559											846.93	3.75	-0.5	1.5	4	0	0	-0.1516		896.6	3.75	-0.5	1.5	4	0.0006	0.0318	-0.0413
		1159.57	3.75	-1.49	1.5	4	-0.0142	-0.0096	1.2342											1159.55	3.75	-1.5	1.5	4	0	0	1.2306		1197.56	3.75	-1.49	1.5	4	0	0.0009	1.2813
		1159.57	3.75	1.49	1.5	4	0.0142	0.0096	-1.2342											1159.55	3.75	1.5	1.5	4	0	0	-1.2306		1197.56	3.75	1.49	1.5	4	0	-0.0009	-1.2813
		8315.07	3.74	-1.37	1.5	3.99	-0.178	0.4419	4.3394																				7335.75	3.74	-1.36	1.5	4	0.0019	0.016	3.7786
		8315.07	3.74	1.37	1.5	3.99	0.178	-0.4419	-4.3394																				7335.75	3.74	1.36	1.5	4	-0.0019	-0.016	-3.7786
		8491.48	3.74	-0.38	1.5	3.99	0.1746	0.1576	1.1988																				7472.46	3.74	-0.37	1.5	4	-0.0006	-0.0187	0.9913
		8491.48	3.74	0.38	1.5	3.99	-0.1746	-0.1576	-1.1988																				7472.46	3.74	0.37	1.5	4	0.0006	0.0187	-0.9913
		8964.4	3.74	-0.3	1.5	3.99	-2.8613	-1.7821	0.954																				8479.91	3.74	-0.73	1.5	3.99	-0.0018	-0.0446	1.5916
		8964.4	3.74	0.3	1.5	3.99	2.8613	1.7821	-0.954																				8479.91	3.74	0.73	1.5	3.99	0.0018	0.0446	-1.5916
		9149.76	3.74	-0.9	1.5	4	-0.3464	0.1035	2.4087																				8644.74	3.74	-0.26	1.5	4	0.0005	-0.0032	0.7605
		9149.76	3.74	0.9	1.5	4	0.3464	-0.1035	-2.4087																				8644.74	3.74	0.26	1.5	4	-0.0005	0.0032	-0.7605
		9529.65	3.74	-0.15	1.5	4	-1.288	1.8762	0.4322																				9253.69	3.74	-1.32	1.5	4	-0.0032	-0.0758	3.5905
		9529.65	3.74	0.15	1.5	4	1.288	-1.8762	-0.4322																				9253.69	3.74	1.32	1.5	4	0.0032	0.0758	-3.5905
		9755.36	3.74	-1.16	1.5	4	0.4122	0.0139	1.62																				9387.73	3.74	-0.61	1.5	4	0.0025	0.076	2.8125
		9755.36	3.74	1.16	1.5	4	-0.4122	-0.0139	-1.62																				9387.73	3.74	0.61	1.5	4	-0.0025	-0.076	-2.8125
		10050.5	3.74	-1.04	1.5	3.99	2.1507	1.2695	2.635																				9741.44	3.74	0.04	1.5	4	0.001	-0.0057	1.3526
		10050.5	3.74	1.04	1.5	3.99	-2.1507	-1.2695	-2.635																				9741.44	3.74	-0.04	1.5	4	-0.001	0.0057	-1.3526
		10302.9	3.74	-0.81	1.5	4	-0.2005	-0.1069	1.4881
		10302.9	3.74	0.81	1.5	4	0.2005	0.1069	-1.4881
		11452	3.74	-0.63	1.5	3.99	-1.0298	-0.7591	0.8576
		11452	3.74	0.63	1.5	3.99	1.0298	0.7591	-0.8576																				Spin Hamiltonian m1 (fit to ab initio levels)
		11539	3.73	-1.31	1.5	3.99	0.7219	0.4485	1.487																				D= -117.29 cm-1		g(Co) = diag(2.0,2.0,3.24)
		11539	3.73	1.31	1.5	3.99	-0.7219	-0.4485	-1.487
		15043.5	0.78	-0.49	0.51	2.03	0.2629	0.1392	0.7398																				Spin Hamiltonian m2 (fit to ab initio levels)
		15043.5	0.78	0.49	0.51	2.03	-0.2629	-0.1392	-0.7398																				D0 = 16.60 cm-1		∆ = 560.18 cm-1		g(Co) = diag(2.0,2.0,4.45)
		16566.8	0.77	-0.49	0.51	2.02	-0.1486	-0.0781	1.3136																				C = 352.82 cm-1				g(Co) = diag(2.0,2.0,-0.45)
		16566.8	0.77	0.49	0.51	2.02	0.1486	0.0781	-1.3136
		18962.4	0.77	-0.49	0.51	2.02	-0.4431	-0.1954	3.7547
		18962.4	0.77	0.49	0.51	2.02	0.4431	0.1954	-3.7547
		19350.3	0.77	-0.47	0.51	2.02	0.0643	-0.0092	1.628
		19350.3	0.77	0.47	0.51	2.02	-0.0643	0.0092	-1.628
		19923.2	0.76	0.49	0.5	2.01	-0.0492	-0.0155	1.8732
		19923.2	0.76	-0.49	0.5	2.01	0.0492	0.0155	-1.8732
		20359.5	0.76	-0.49	0.51	2.01	-0.0824	-0.0737	1.1804
		20359.5	0.76	0.49	0.51	2.01	0.0824	0.0737	-1.1804
		20636.3	0.76	-0.38	0.51	2.01	0.5978	0.363	0.4061
		20636.3	0.76	0.38	0.51	2.01	-0.5978	-0.363	-0.4061
		22481	2.92	-0.84	1.28	3.56	0.2832	0.1623	1.6797
		22481	2.92	0.84	1.28	3.56	-0.2832	-0.1623	-1.6797
		22661.9	3.72	-0.12	1.49	3.99	-0.0066	-0.0488	0.2539
		22661.9	3.72	0.12	1.49	3.99	0.0066	0.0488	-0.2539
		23105.7	1.79	-0.65	0.93	2.85	-0.0637	-0.0257	1.304
		23105.7	1.79	0.65	0.93	2.85	0.0637	0.0257	-1.304
		24043.7	3.55	-1.09	1.45	3.9	1.9932	0.9863	2.6978
		24043.7	3.55	1.09	1.45	3.9	-1.9932	-0.9863	-2.6978
		24157.5	3.49	-0.66	1.43	3.87	-0.3973	-0.0926	1.5472
		24157.5	3.49	0.66	1.43	3.87	0.3973	0.0926	-1.5472
		24474.4	3.55	-0.78	1.45	3.9	-1.6829	-0.4761	1.4072
		24474.4	3.55	0.78	1.45	3.9	1.6829	0.4761	-1.4072
		24613.9	3.53	-1	1.44	3.89	1.0233	0.5563	1.6114
		24613.9	3.53	1	1.44	3.89	-1.0233	-0.5563	-1.6114
		24945.1	1.13	-0.56	0.68	2.35	-0.1223	-0.0476	2.5072
		24945.1	1.13	0.56	0.68	2.35	0.1223	0.0476	-2.5072
		25333.6	0.87	0.5	0.56	2.12	-0.1981	-0.1085	0.4687
		25333.6	0.87	-0.5	0.56	2.12	0.1981	0.1085	-0.4687
		26538.1	0.78	-0.5	0.51	2.03	-0.1983	-0.0876	3.3762
		26538.1	0.78	0.5	0.51	2.03	0.1983	0.0876	-3.3762
		27065.9	0.76	0.49	0.5	2.01	0.092	0.0247	1.3944
		27065.9	0.76	-0.49	0.5	2.01	-0.092	-0.0247	-1.3944
		28361.1	0.79	-0.49	0.52	2.04	-0.2858	-0.0864	1.9231
		28361.1	0.79	0.49	0.52	2.04	0.2858	0.0864	-1.9231
		28776.4	0.77	0.18	0.51	2.02	0.0532	-0.1047	0.0682
		28776.4	0.77	-0.18	0.51	2.02	-0.0532	0.1047	-0.0682
		29323.9	0.79	-0.46	0.52	2.04	0.0801	0.0498	0.9583
		29323.9	0.79	0.46	0.52	2.04	-0.0801	-0.0498	-0.9583
		30922.6	0.78	-0.5	0.51	2.03	-0.1963	-0.0781	2.2184
		30922.6	0.78	0.5	0.51	2.03	0.1963	0.0781	-2.2184
		31758.6	0.76	-0.46	0.5	2.01	-0.5938	-0.2936	4.2887
		31758.6	0.76	0.46	0.5	2.01	0.5938	0.2936	-4.2887
		31946.1	0.76	0.39	0.51	2.01	-0.1324	-0.0301	0.7592
		31946.1	0.76	-0.39	0.51	2.01	0.1324	0.0301	-0.7592
		32237	0.76	0.46	0.5	2.01	-0.004	0.0383	1.3054
		32237	0.76	-0.46	0.5	2.01	0.004	-0.0383	-1.3054
		32519.8	0.75	-0.46	0.5	2	-0.3742	-0.1385	3.1855
		32519.8	0.75	0.46	0.5	2	0.3742	0.1385	-3.1855
		32865.2	0.75	-0.13	0.5	2	-0.1567	0.1836	0.5356
		32865.2	0.75	0.13	0.5	2	0.1567	-0.1836	-0.5356
		32939.1	0.75	0.18	0.5	2	0.0647	-0.1397	0.5433
		32939.1	0.75	-0.18	0.5	2	-0.0647	0.1397	-0.5433
		33235.9	0.75	0.26	0.5	2	0.6853	0.2822	0.097
		33235.9	0.75	-0.26	0.5	2	-0.6853	-0.2822	-0.097
		35372.1	0.76	-0.47	0.5	2.01	-0.0288	-0.0173	0.9592
		35372.1	0.76	0.47	0.5	2.01	0.0288	0.0173	-0.9592
		37395.5	0.75	-0.5	0.5	2	-0.1376	-0.0654	2.7751
		37395.5	0.75	0.5	0.5	2	0.1376	0.0654	-2.7751
		38122.6	0.75	0.48	0.5	2	0.021	-0.0024	0.8053
		38122.6	0.75	-0.48	0.5	2	-0.021	0.0024	-0.8053
		39184.2	0.75	-0.21	0.5	2	0.7477	0.3746	4.2327
		39184.2	0.75	0.21	0.5	2	-0.7477	-0.3746	-4.2327
		39308.8	0.75	0.22	0.5	2	-0.5539	-0.2447	3.4074
		39308.8	0.75	-0.22	0.5	2	0.5539	0.2447	-3.4074
		43070	0.75	-0.49	0.5	2	-0.3876	-0.1706	2.5803
		43070	0.75	0.49	0.5	2	0.3876	0.1706	-2.5803
		43363.7	0.75	0.49	0.5	2	-0.5858	-0.2934	0.5752
		43363.7	0.75	-0.49	0.5	2	0.5858	0.2934	-0.5752
		44870.9	0.75	-0.49	0.5	2	-0.0923	-0.0385	0.6375
		44870.9	0.75	0.49	0.5	2	0.0923	0.0385	-0.6375
		45538.5	0.75	-0.49	0.5	2	-0.0387	-0.0229	1.3243
		45538.5	0.75	0.49	0.5	2	0.0387	0.0229	-1.3243
		46521.6	0.75	0.48	0.5	2	-0.2175	-0.1044	1.8027
		46521.6	0.75	-0.48	0.5	2	0.2175	0.1044	-1.8027
		46728.6	0.75	-0.49	0.5	2	0.1906	0.1102	3.7587
		46728.6	0.75	0.49	0.5	2	-0.1906	-0.1102	-3.7587
		49216.6	0.75	-0.5	0.5	2	-0.011	-0.0059	0.9976
		49216.6	0.75	0.5	0.5	2	0.011	0.0059	-0.9976
		61470.4	0.75	-0.5	0.5	2	-0.0328	-0.0155	0.9968
		61470.4	0.75	0.5	0.5	2	0.0328	0.0155	-0.9968
		64072.3	0.75	-0.5	0.5	2	-0.0529	-0.0308	0.9598
		64072.3	0.75	0.5	0.5	2	0.0529	0.0308	-0.9598
		64924.1	0.75	-0.5	0.5	2	0.1222	0.0666	1.0356
		64924.1	0.75	0.5	0.5	2	-0.1222	-0.0666	-1.0356
		68744.3	0.75	0.5	0.5	2	0.0704	0.0345	0.557
		68744.3	0.75	-0.5	0.5	2	-0.0704	-0.0345	-0.557
		69456.3	0.75	-0.5	0.5	2	0.0682	0.0476	2.5608
		69456.3	0.75	0.5	0.5	2	-0.0682	-0.0476	-2.5608

## Sheet: 1 - IR and Raman
		Computed IR and Raman Intensities				structure: 1-DFT-molecular
		DFT,PBE/TZVPP
		Excitation wavelength 532 nm
										Projected to modes between 190 and 1250 cm-1
			Frequency		Raman T,T	Raman II,II		IR		Co1
			cm-1		bohr^2/sr	bohr^2/sr		km/mol		D’	E'	DXZ'	DYZ'	DXY'
			21.19		1.1811e-12	4.9027e-13		0.20127
			28.13		1.3979e-12	5.5679e-13		0.72113
			40.75		5.5544e-10	1.854e-10		0.973		I	I	I	I	I
			42.67		4.985e-09	1.6627e-09		0.1208		I	I	I	I	I
			62.12		7.0673e-12	2.3032e-12		1.78334		I	I	I	I	I
			67.99		7.1376e-11	2.4257e-11		0.15366		I	I	I	I	I
			79.08		3.8949e-13	2.0795e-13		1.47443		I	I	I	I	I
			84.01		1.2415e-10	4.2354e-11		0.70655		\I/	\I/	\I/	\I/	\I/
			87.78		5.8508e-10	1.977e-10		0.49601
			99.3		6.7167e-09	2.2351e-09		0.03877
			102.56		1.8361e-10	6.1289e-11		2.39108
			106.69		1.8815e-13	8.3374e-14		1.7516
			108.69		2.1137e-12	1.1591e-12		1.83766
			112.41		1.0224e-11	3.493e-12		5.24426
			122.02		4.6818e-11	1.5668e-11		14.9488
			138.04		2.1483e-11	7.83e-12		0.03502
			148.98		1.2287e-12	5.279e-13		9.91684
			163.67		8.5375e-13	5.8236e-13		2.09514
			169.52		3.1649e-10	1.0435e-10		0.03117
			176.96		2.8622e-09	9.4334e-10		0.01517		D’	E'	DXZ'	DYZ'	DXY'
			205.36		2.7833e-12	9.2969e-13		3.29036		0.097	0.0032	0.0027	0.2665	0.0274
			210.95		6.5206e-12	2.5683e-12		10.853		-0.15	0.0072	0.3243	-4.3071	0.0066
			218.24		6.5651e-10	2.1796e-10		12.282		-1.2365	0.0141	2.1061	0.836	0.0003
			221.5		8.879e-09	2.9416e-09		1.69574		4.4243	-0.0306	0.7322	0.055	0.0022
			230.8		4.3207e-10	1.4285e-10		4.03748		0.8477	-0.0038	-0.5736	0.8157	0.0043
			237.26		9.3267e-13	3.479e-13		6.38218		-0.1572	-0.0002	0.6434	-0.0364	0.0084
			239.13		7.7018e-10	2.5407e-10		1.41459		1.4652	0.0069	-0.1779	-0.4691	0.0026
			244.02		3.0414e-10	9.9967e-11		1.31613		1.2419	0.0001	0.1183	0.158	-0.0051
			256.13		9.3247e-13	4.3314e-13		2.72319		-0.0616	0.0103	-0.0412	-0.0533	-0.0003
			257.89		7.2339e-12	2.4698e-12		4.00261		-0.0419	-0.0097	0.2053	0.0673	0.0037
			276.32		3.0183e-13	1.3999e-13		0.02461		0.0933	0.0001	-0.1562	1.9982	-0.0006
			279.57		3.4704e-12	1.187e-12		1.03768		-0.0994	0.0114	-1.0826	-0.3157	-0.0066
			282.07		4.0245e-11	1.339e-11		4.3606		0.0362	-0.0003	0.0792	0.0404	-0.091
			311.82		2.307e-09	7.6607e-10		0.06215		-3.6356	0.0316	0.0964	0.0287	-0.0079
			325.65		4.1515e-10	1.3802e-10		0.01598		-1.2309	0.1395	0.0242	-0.0954	-0.0086
			327.18		2.3349e-11	7.7484e-12		0.42812		-0.2816	0.0426	-0.0101	0.0637	-0.009
			335.67		6.3489e-11	2.1158e-11		35.8366		0.1753	-0.0219	-0.066	-0.0087	-0.1555
			340.34		5.2779e-13	1.8966e-13		2.06181		-0.0836	0.0064	0.2267	0.6169	0
			342.19		1.3685e-13	5.0142e-14		0.38395		-0.0885	-0.002	0.0843	-2.2419	0
			359.82		1.5222e-13	8.8453e-14		0.61679		0.0817	0.0113	2.058	-0.353	0.0032
			363.07		1.8745e-12	7.3033e-13		0.21039		0.2485	0.0056	1.0216	0.7522	-0.0024
			384.77		4.2849e-09	1.4266e-09		0.03297		-4.4779	-0.1061	-0.0084	0.0394	0.0034
			388.96		6.0087e-10	2.001e-10		0.11461		1.3161	0.0416	-0.1737	0.1462	0.0136
			390.73		2.8413e-12	9.5043e-13		2.53881		-0.0924	-0.0094	-1.1647	1.2982	-0.0021
			391.48		2.0215e-12	6.7824e-13		3.32664		-0.0484	-0.0005	1.4619	1.082	0.0001
			465.68		4.6777e-13	3.2903e-13		5.779		-0.0627	0.0056	0.1182	1.1734	-0.0007
			466.33		4.1012e-13	2.74e-13		13.6373		-0.0293	-0.0026	0.3847	-0.3818	0.0015
			485.82		4.4262e-14	1.5878e-14		2.68212		-0.111	0.0022	-0.0135	0.0089	-0.0088
			488.82		2.2286e-10	7.1426e-11		2.74651		1.2549	-0.029	-0.0088	0.3292	0.0025
			490.85		1.0063e-12	4.7606e-13		23.374		-0.1425	0.0002	0.116	0.8573	-0.0019
			491.88		1.5541e-11	5.1518e-12		26.8378		0.445	0.001	0.1112	-0.9287	-0.001
			508.58		2.715e-11	8.6264e-12		9.30103		3.0085	0.0485	0.0459	-0.0079	-0.0123
			510.73		6.8576e-10	2.2381e-10		1.7284		6.8304	0.0992	-0.0147	0.0053	0.009
			524.12		9.6585e-13	3.8288e-13		48.2574		-0.272	-0.0033	0.1881	-0.6444	0
			526.13		1.0367e-13	4.7248e-14		140.365		0.0074	0.0028	-0.9745	-0.1168	-0.0037
			559.44		2.0484e-11	6.8959e-12		0.00031		-1.4854	-0.0016	0.0063	0.0048	-0.002
			559.73		1.7046e-11	5.7294e-12		0.00214		-0.9121	-0.0028	-0.0003	-0.01	0.0007
			613.03		7.5857e-09	2.5096e-09		0.00968		-1.6715	-0.0096	0.0123	-0.0092	-0.0003
			616.56		1.1299e-10	3.7595e-11		9.21375		-0.0519	0.0013	0.0053	0.0279	0.0515
			638.03		1.567e-13	8.3423e-14		1.65815		0.0389	0.0096	0.5071	-1.689	0.0035
			639.51		1.2097e-12	5.9496e-13		2.80661		-0.028	0.0032	-1.021	-0.7996	-0.0045
			689		3.8414e-11	1.3074e-11		10.8993		0.8612	0.0176	0.2622	-0.6452	-0.0156
			689.73		2.4863e-10	8.4194e-11		9.64885		1.869	0.0313	-0.2293	0.3347	-0.0259
			691.48		9.5341e-10	3.2138e-10		44.7858		-2.6621	-0.047	-0.5847	-0.322	-0.0052
			692.96		2.4213e-09	8.1575e-10		13.2228		-4.1126	-0.0759	0.3428	0.2401	-0.0167
			700.3		5.7835e-13	2.4932e-13		89.5651		0.0503	0.0052	0.2042	-0.3945	-0.0004
			701.3		1.2106e-12	4.8402e-13		98.6277		0.0518	0.0062	-0.2628	-0.3749	0.0001
			721.18		1.9477e-11	6.4409e-12		5.13656		0.0845	0.0006	0.0104	0.0059	0.0257
			722.19		1.9233e-10	6.3499e-11		0.58791		0.5546	0.0088	-0.0142	0.0026	-0.0077
			794.19		5.7157e-13	1.9614e-13		30.7347		0.1154	-0.0046	-0.1442	-0.1303	-0.1056
			795.79		1.5174e-11	5.566e-12		27.8928		-0.1758	-0.0007	0.2914	-3.7371	0.0028
			799.61		9.4502e-12	3.5978e-12		287.926		-0.1189	-0.008	-2.6028	-0.4088	-0.0013
			804.86		1.0265e-08	3.4385e-09		0.2459		3.7754	0.0842	-0.066	-0.0998	0.003
			813.67		2.6398e-11	8.8168e-12		5.02725		0.183	0.0036	0.0428	0.0028	-0.017
			815.88		3.2644e-09	1.0897e-09		0.10623		1.7626	0.0345	-0.0114	-0.0553	0.003
			892.85		2.7101e-12	9.3669e-13		6.07218		0.2006	0.0028	0.0827	0.0065	0.0017
			893.12		1.0115e-11	3.4167e-12		5.664		0.432	0.0089	-0.0819	-0.0218	-0.0031
			895.93		2.5581e-10	8.561e-11		1.60151		1.9825	0.0389	0.0163	-0.0064	-0.0261
			900.71		4.8987e-09	1.6388e-09		0.15771		8.485	0.1492	0.0028	0.0036	0.0063
			911.62		4.1931e-11	1.4029e-11		2.85257		-0.7119	-0.0106	0.0083	-0.0112	0.0103
			913.24		2.0202e-09	6.7608e-10		0.6303		-5.1342	-0.0851	0.0125	0.0037	-0.0033
			915.95		1.8133e-11	6.0811e-12		28.5734		-0.4299	-0.0056	-0.0122	0.1204	0.0017
			918.81		1.1616e-11	4.1299e-12		102.811		0.3108	-0.0067	0.0785	0.0039	-0.0016
			931.26		1.179e-12	5.6596e-13		68.3671		-0.0553	0.0032	-0.0361	0.0471	-0.0005
			936.48		7.7508e-11	2.5988e-11		11.3861		-0.6729	-0.011	0.0343	0.028	-0.0122
			937.62		1.9338e-12	9.2629e-13		379.396		0.6829	0.0213	0.2715	0.0423	0.0008
			940.78		3.2825e-11	1.0462e-11		2.05255		0.7881	0.0101	-0.0224	0.0553	0.0032
			942.61		2.1004e-11	7.5988e-12		28.7867		-2.6587	-0.0516	0.0106	0.0431	0.0007
			942.88		1.7857e-10	6.0836e-11		18.8127		-2.9389	-0.0508	0.0116	-0.0432	-0.0001
			946.5		1.1833e-09	3.9985e-10		5.72062		6.0915	0.1057	-0.0133	-0.0257	-0.0004
			947.64		4.4942e-10	1.497e-10		0.71495		1.8975	0.0382	0.0336	0.0412	0.0026
			1045.37		8.4501e-11	2.7318e-11		55.3708		0.145	-0.0007	0.0029	-0.0065	0.008
			1045.91		3.6705e-10	1.1835e-10		11.1402		-0.3348	-0.002	0.0032	-0.0021	0.0037
			1082.66		1.6543e-12	1.1418e-12		324.734		-0.0356	-0.0009	-0.468	0.0015	0.0012
			1091.44		1.4359e-12	4.822e-13		818.956		0.2404	0.002	0.0283	0.423	0.0001
			1096.32		1.8732e-10	6.2749e-11		6.24614		-4.2233	-0.0601	-0.01	0.0027	0
			1098.34		1.3887e-11	4.6126e-12		65.3158		1.3212	0.0184	0.0416	0.0283	0.0009
			1098.92		1.4599e-12	5.3564e-13		26.0795		0.2545	0.0052	-0.3519	-0.0133	-0.0008
			1099.7		1.2151e-12	4.2218e-13		60.4077		0.3004	0.0023	0.0063	-0.5249	0.001
			1134.71		2.7821e-09	9.1808e-10		0.64785		-1.3263	-0.0136	-0.0103	0.0003	0.0015
			1134.97		3.1994e-10	1.057e-10		6.98892		-0.4104	-0.0048	0.0037	-0.0106	-0.0051
			1209.5		1.684e-13	5.5879e-14		34.902		-0.0327	0.0024	0.0019	1.5022	0.0003
			1214.69		8.1089e-13	3.0661e-13		233.014		-0.0136	-0.0035	1.2511	-0.0121	0.0048
			1233.94		1.822e-08	6.0564e-09		0.13396		1.464	-0.0201	-0.0592	0.0125	0.0001
			1237.78		1.331e-10	4.4339e-11		68.4655		-0.0053	-0.001	-0.0753	-0.2129	0.0222
			1238.09		1.0375e-10	3.4511e-11		2.0757		0.1622	-0.0003	0.5365	-0.093	0.0014
			1240.96		1.0248e-11	3.4617e-12		127.838		0.0501	-0.0058	0.0311	1.2041	0.004
			1257.92		1.7217e-11	5.7642e-12		1292.17
			1262.13		2.6288e-08	8.7337e-09		1.96819
			1269.4		1.9328e-11	6.4308e-12		6.76256
			1273.82		3.7728e-10	1.2542e-10		105.438
			1274.92		1.8277e-09	6.0774e-10		36.2623
			1277.51		2.5602e-12	8.5675e-13		11.2533
			1278.22		1.1246e-09	3.7405e-10		80.9879
			1279.45		4.8658e-10	1.6183e-10		41.1019
			1339.54		4.7362e-10	1.5615e-10		0.23108
			1340.58		2.354e-09	7.7284e-10		0.04729
			1393.49		1.6498e-13	6.852e-14		0.0194
			1394.23		1.3517e-12	4.4892e-13		0.02132
			1400.23		2.1796e-11	7.2639e-12		0.54936
			1401.49		5.5503e-11	1.8506e-11		0.03925
			1416.27		2.5538e-12	8.5818e-13		2.14645
			1416.78		1.9187e-13	6.4515e-14		0.46553
			1419.16		1.8168e-12	6.299e-13		19.168
			1419.54		1.9608e-12	6.6305e-13		38.2182
			1423.98		2.5239e-11	8.5749e-12		0.00884
			1424.98		1.4691e-11	5.0146e-12		0.07788
			1464.95		5.6358e-09	1.8745e-09		236.966
			1466.19		3.4505e-08	1.1472e-08		27.06
			1548.51		3.167e-09	1.0489e-09		6.16255
			1549.33		6.6968e-09	2.2162e-09		2.31181
			1559.35		7.3581e-13	5.5095e-13		36.645
			1560.41		3.3337e-13	2.3546e-13		91.4932
			2970.16		6.8437e-12	1.8232e-12		48.7697
			2970.79		1.6939e-11	4.5555e-12		45.6638
			2971.19		6.0972e-14	2.2538e-14		31.2332
			2971.48		9.2383e-12	2.5178e-12		34.3488
			3061.64		3.1716e-14	2.3781e-14		15.2256
			3061.89		3.0829e-14	2.3072e-14		15.2039
			3073.8		6.1011e-13	1.434e-13		7.1005
			3074.19		1.9438e-13	5.5648e-14		7.88769
			3074.61		3.4875e-13	7.4009e-14		6.63848
			3074.98		1.4865e-12	3.4646e-13		10.0403
			3077.45		1.8924e-12	4.8541e-13		7.28358
			3077.75		1.0939e-12	2.8669e-13		3.03405
			3079.67		7.3791e-14	5.1789e-14		12.1495
			3079.94		1.7859e-13	8.1128e-14		12.9353
			3083.6		1.0937e-12	3.6984e-13		149.951
			3083.91		4.8006e-13	1.6478e-13		44.7098
			3124.89		2.0584e-15	7.8586e-16		0.81157
			3124.94		2.351e-13	9.0021e-14		1.67562
			3126.58		2.1819e-12	8.7077e-13		15.5698
			3126.85		4.9927e-12	1.8965e-12		11.4273

## Sheet: 2 - energy levels
		Computed energy levels, compound 2
		ab initio			structure 2-DFT-periodic						Spin Hamiltonian d1 (fit to ab initio levels)									Spin Hamiltonian d2 (fit to ab initio levels)										Energy levels without SOC
		MS-CASPT2 + SO-CI									D=-131 cm-1		g(Co) = diag(2.0,2.0,3.18)							D0 = -17 cm-1		∆ = 750 cm-1		g(Co,0) = diag(2.0,2.0,4.40)
		def2-SVP/def2-TZVPP									J=317 cm-1		g(B) = diag(2.0,2.0,2.0)							gamma = 339 cm-1		J = 320 cm-1		g(Co,1) = diag(2.0,2.0,-2.12)							219475
																								g(B) = diag(2.0,2.0,2.0)
		Energy	<S*S>	<Sz>	S(eff)	eff. Mult.	<MX>	<MY>	<MZ>		Energy	<S*S>	<Sz>	S(eff)	eff. Mult.	<MX>	<MY>	<MZ>		Energy	<S*S>	<Sz>	S(eff)	eff. Mult.	<MX>	<MY>	<MZ>			E(MSCASPT2)/Eh	∆E (cm-1)
		0	8.79	-2.5	2.51	6.01	0	0	8.2122		0	8.78	2.5	2.51	6.01	0	0	8.4251		0	8.79	2.5	2.51	6.01	0	0	8.2182		Octets	-8587.55	1089.8
		0	8.79	2.5	2.51	6.01	0	0	-8.2122		0	8.78	-2.5	2.51	6.01	0	0	-8.4251		0	8.79	-2.5	2.51	6.01	0	0	-8.2182			-8587.55	1820.04
		268.136	8.6	-1.5	2.48	5.95	-0.0044	-0.0002	5.2495		267.151	8.74	1.5	2.5	6	0	0	5.0733		270.164	8.6	1.5	2.48	5.95	0	0	5.4484			-8587.55	1827.13
		268.136	8.6	1.5	2.48	5.95	0.0044	0.0002	-5.2495		267.151	8.74	-1.5	2.5	6	0	0	-5.0733		270.164	8.6	-1.5	2.48	5.95	0	0	-5.4484			-8587.55	2426.16
		305.206	5.53	-0.5	1.9	4.81	0.0451	-0.0618	1.3864		306.526	6.01	0.5	2	5	0	0	1.5874		311.854	5.63	0.5	1.93	4.85	0	0	1.3204		Sextets	-8587.56	0
		305.206	5.53	0.5	1.9	4.81	-0.0451	0.0618	-1.3864		306.526	6.01	-0.5	2	5	0	0	-1.5874		311.854	5.63	-0.5	1.93	4.85	0	0	-1.3204			-8587.56	743.119
		330.895	3.82	-0.5	1.52	4.03	0.0204	-0.0376	1.3133		332.763	3.47	0.5	1.43	3.86	0	0	1.5485		333.656	3.66	0.5	1.48	3.95	0	0	1.1906			-8587.56	756.814
		330.895	3.82	0.5	1.52	4.03	-0.0204	0.0376	-1.3133		332.763	3.47	-0.5	1.43	3.86	0	0	-1.5485		333.656	3.66	-0.5	1.48	3.95	0	0	-1.1906			-8587.55	1073.82
		386.184	4.08	-1.5	1.58	4.16	0.0072	-0.0073	5.1275		389.522	3.75	1.5	1.5	4	0	0	5.124		389.075	4.06	1.5	1.58	4.15	0	0	5.2251			-8587.55	1367.2
		386.184	4.08	1.5	1.58	4.16	-0.0072	0.0073	-5.1275		389.522	3.75	-1.5	1.5	4	0	0	-5.124		389.075	4.06	-1.5	1.58	4.15	0	0	-5.2251			-8587.55	1676.94
		590.162	4.4	-0.5	1.66	4.32	-0.0018	0.0012	1.8199		595.599	3.92	0.5	1.54	4.08	0	0	1.492		594.307	4.43	0.5	1.66	4.33	0	0	1.9628			-8587.55	1686.27
		590.162	4.4	0.5	1.66	4.32	0.0018	-0.0012	-1.8199		595.599	3.92	-0.5	1.54	4.08	0	0	-1.492		594.307	4.43	-0.5	1.66	4.33	0	0	-1.9628			-8587.55	2287.04
		855.843	3.06	-0.5	1.32	3.64	-0.0029	0.0055	1.3961		816.603	2.75	0.5	1.23	3.46	0	0	1.3436		798.641	3.02	0.5	1.31	3.61	0	0	1.4458		Quartets	-8587.56	156.288
		855.843	3.06	0.5	1.32	3.64	0.0029	-0.0055	-1.3961		816.603	2.75	-0.5	1.23	3.46	0	0	-1.3436		798.641	3.02	-0.5	1.31	3.61	0	0	-1.4458			-8587.56	899.363
		971.143	4.04	-0.5	1.57	4.14	-0.0111	0.012	1.7799		940.565	3.96	0.5	1.55	4.11	0	0	1.7999		917.995	3.81	0.5	1.52	4.03	0	0	1.9044			-8587.56	911.149
		971.143	4.04	0.5	1.57	4.14	0.0111	-0.012	-1.7799		940.565	3.96	-0.5	1.55	4.11	0	0	-1.7999		917.995	3.81	-0.5	1.52	4.03	0	0	-1.9044			-8587.56	919.73
		998.063	6.84	-1.5	2.16	5.33	0.0033	-0.009	3.9708		1078.52	15.75	3.5	3.5	8	0	0	10.54		994.944	6.14	1.5	2.03	5.06	0	0	3.5557			-8587.55	1520.52
		998.063	6.84	1.5	2.16	5.33	-0.0033	0.009	-3.9708		1078.52	15.75	-3.5	3.5	8	0	0	-10.54		994.944	6.14	-1.5	2.03	5.06	0	0	-3.5557			-8587.55	1526.47
		1036.48	6.55	-1.5	2.11	5.22	-0.0121	0.0106	4.159		1097.81	4.86	1.5	1.76	4.52	0	0	4.2302		1036.91	6.97	1.5	2.19	5.38	0	0	3.708			-8587.55	1535.33
		1036.48	6.55	1.5	2.11	5.22	0.0121	-0.0106	-4.159		1097.81	4.86	-1.5	1.76	4.52	0	0	-4.2302		1036.91	6.97	-1.5	2.19	5.38	0	0	-3.708			-8587.55	2137.75
		1051.48	15.75	-3.5	3.5	8	-0.0191	0.011	10.281		1182.02	8.75	2.5	2.5	6	0	0	7.36		1086.71	15.75	3.5	3.5	8	0	0	10.2247		Doublets	-8587.56	312.795
		1051.48	15.75	3.5	3.5	8	0.0191	-0.011	-10.281		1182.02	8.75	1.5	2.5	6	0	0	4.416		1086.71	15.75	-3.5	3.5	8	0	0	-10.2247			-8587.56	759.558
		1191.04	11.21	-2.5	2.88	6.77	0.0053	0.0026	5.913		1182.02	8.75	-1.5	2.5	6	0	0	-4.416		1137.47	8.84	2.5	2.52	6.03	0	0	5.6161			-8587.55	1053.83
		1191.04	11.21	2.5	2.88	6.77	-0.0053	-0.0026	-5.913		1182.02	8.75	-2.5	2.5	6	0	0	-7.36		1137.47	8.84	-2.5	2.52	6.03	0	0	-5.6161			-8587.55	1065.83
		1202.23	7.96	-0.5	2.37	5.73	0.0047	0.0042	2.5357		1287.2	7.03	0.5	2.2	5.4	0	0	1.2879		1190.02	10.22	2.5	2.74	6.47	0	0	3.5678			-8587.55	1369.94
		1202.23	7.96	0.5	2.37	5.73	-0.0047	-0.0042	-2.5357		1287.2	7.03	-0.5	2.2	5.4	0	0	-1.2879		1190.02	10.22	-2.5	2.74	6.47	0	0	-3.5678			-8587.55	1379.99
		1205.24	8.86	-2.5	2.52	6.04	0.0028	0.0076	6.5041		1309.54	15.72	2.5	3.5	7.99	0	0	7.4749		1201.05	6.46	0.5	2.09	5.18	0	0	2.3772			-8587.55	1674.61
		1205.24	8.86	2.5	2.52	6.04	-0.0028	-0.0076	-6.5041		1309.54	15.72	-2.5	3.5	7.99	0	0	-7.4749		1201.05	6.46	-0.5	2.09	5.18	0	0	-2.3772			-8587.55	1983.28
		1223.24	6.37	-0.5	2.07	5.15	0.0102	-0.0145	2.6674		1492.11	14.65	1.5	3.36	7.72	0	0	4.4165		1210.78	8.19	0.5	2.4	5.81	0	0	2.7324
		1223.24	6.37	0.5	2.07	5.15	-0.0102	0.0145	-2.6674		1492.11	14.65	-1.5	3.36	7.72	0	0	-4.4165		1210.78	8.19	-0.5	2.4	5.81	0	0	-2.7324
		1261.1	6.14	-1.5	2.03	5.05	0.0006	0.0154	3.9362		1562.4	15.11	0.5	3.42	7.84	0	0	1.4808		1212.08	6.29	1.5	2.06	5.11	0	0	3.3441
		1261.1	6.14	1.5	2.03	5.05	-0.0006	-0.0154	-3.9362		1562.4	15.11	-0.5	3.42	7.84	0	0	-1.4808		1212.08	6.29	-1.5	2.06	5.11	0	0	-3.3441
		1323.66	8.3	-1.5	2.42	5.85	0.0942	-0.108	3.8462											1268.14	8.23	1.5	2.41	5.82	0	0	3.338
		1323.66	8.3	1.5	2.42	5.85	-0.0942	0.108	-3.8462											1268.14	8.23	-1.5	2.41	5.82	0	0	-3.338
		1328.58	12.93	-2.5	3.13	7.26	-0.0266	-0.0084	6.8413											1277.87	8.8	2.5	2.51	6.02	0	0	4.7897
		1328.58	12.93	2.5	3.13	7.26	0.0266	0.0084	-6.8413											1277.87	8.8	-2.5	2.51	6.02	0	0	-4.7897
		1331.23	6.13	-0.5	2.03	5.05	-0.0762	0.0868	1.4447											1297.29	6.36	0.5	2.07	5.14	0	0	2.2381
		1331.23	6.13	0.5	2.03	5.05	0.0762	-0.0868	-1.4447											1297.29	6.36	-0.5	2.07	5.14	0	0	-2.2381
		1339.37	8.9	-2.5	2.52	6.05	-0.0347	0.0452	6.3456											1347.99	14.02	2.5	3.28	7.56	0	0	6.7608
		1339.37	8.9	2.5	2.52	6.05	0.0347	-0.0452	-6.3456											1347.99	14.02	-2.5	3.28	7.56	0	0	-6.7608
		1375.2	5.65	-0.5	1.93	4.86	-0.005	0.0073	1.6682											1391.53	5.13	0.5	1.82	4.64	0	0	1.4682
		1375.2	5.65	0.5	1.93	4.86	0.005	-0.0073	-1.6682											1391.53	5.13	-0.5	1.82	4.64	0	0	-1.4682
		1436.11	12.92	-1.5	3.13	7.26	0.0196	0.0026	4.2903											1437.39	5.01	-0.5	1.79	4.59	0	0	0.4789
		1436.11	12.92	1.5	3.13	7.26	-0.0196	-0.0026	-4.2903											1437.39	5.01	0.5	1.79	4.59	0	0	-0.4789
		1459.82	5.13	-0.5	1.82	4.64	0.0044	0.0041	0.2355											1455.39	12.29	1.5	3.04	7.08	0	0	3.4411
		1459.82	5.13	0.5	1.82	4.64	-0.0044	-0.0041	-0.2355											1455.39	12.29	-1.5	3.04	7.08	0	0	-3.4411
		1557.89	10.89	-0.5	2.84	6.67	-0.0007	-0.0259	0.606											1569.72	10.26	-0.5	2.74	6.48	0	0	0.3222
		1557.89	10.89	0.5	2.84	6.67	0.0007	0.0259	-0.606											1569.72	10.26	0.5	2.74	6.48	0	0	-0.3222
		1616.71	5.7	-1.5	1.94	4.88	-0.0084	0.0009	2.5006											1572.92	5.42	1.5	1.88	4.76	0	0	0.3249
		1616.71	5.7	1.5	1.94	4.88	0.0084	-0.0009	-2.5006											1572.92	5.42	-1.5	1.88	4.76	0	0	-0.3249
		1641.94	6.12	-1.5	2.02	5.05	-0.0005	0.0066	3.0775											1600.66	7.24	1.5	2.24	5.47	0	0	1.8101
		1641.94	6.12	1.5	2.02	5.05	0.0005	-0.0066	-3.0775											1600.66	7.24	-1.5	2.24	5.47	0	0	-1.8101
		1662.65	3	0.5	1.3	3.61	0.0171	-0.0032	0.4764											1642.51	2.27	-0.5	1.09	3.17	0	0	2.1124
		1662.65	3	-0.5	1.3	3.61	-0.0171	0.0032	-0.4764											1642.51	2.27	0.5	1.09	3.17	0	0	-2.1124
		1682.99	2.74	0.5	1.23	3.46	0.0024	-0.0082	0.4091											1648.4	3.98	-0.5	1.56	4.12	0	0	1.4251
		1682.99	2.74	-0.5	1.23	3.46	-0.0024	0.0082	-0.4091											1648.4	3.98	0.5	1.56	4.12	0	0	-1.4251
		1892.82	3.25	-0.5	1.37	3.74	-0.0203	0.0091	0.1859											1896.02	2.15	0.5	1.05	3.1	0	0	0.8867
		1892.82	3.25	0.5	1.37	3.74	0.0203	-0.0091	-0.1859											1896.02	2.15	-0.5	1.05	3.1	0	0	-0.8867
		1912.83	7.35	-1.49	2.26	5.51	0.0106	-0.0272	5.0499											1902.89	0.84	0.5	0.54	2.09	0	0	1.7539
		1912.83	7.35	1.49	2.26	5.51	-0.0106	0.0272	-5.0499											1902.89	0.84	-0.5	0.54	2.09	0	0	-1.7539
		1921.11	7.38	-1.49	2.26	5.53	-0.0207	0.0144	5.0928											1958.36	6.82	1.5	2.16	5.32	0	0	5.3482
		1921.11	7.38	1.49	2.26	5.53	0.0207	-0.0144	-5.0928											1958.36	6.82	-1.5	2.16	5.32	0	0	-5.3482
		1925.2	0.87	-0.51	0.56	2.12	-0.007	0.0029	1.1739											1960.4	6.87	1.5	2.17	5.34	0	0	5.4048
		1925.2	0.87	0.51	0.56	2.12	0.007	-0.0029	-1.1739											1960.4	6.87	-1.5	2.17	5.34	0	0	-5.4048
		2013.06	4.55	-0.5	1.69	4.38	0.0075	0.0089	2.8811											2016.19	4.5	0.5	1.68	4.36	0	0	3.0204
		2013.06	4.55	0.5	1.69	4.38	-0.0075	-0.0089	-2.8811											2016.19	4.5	-0.5	1.68	4.36	0	0	-3.0204
		2040.41	11.61	-2.5	2.94	6.89	-0.0275	0.0535	5.6204											2031.39	4.69	0.5	1.72	4.44	0	0	2.3108
		2040.41	11.61	2.5	2.94	6.89	0.0275	-0.0535	-5.6204											2031.39	4.69	-0.5	1.72	4.44	0	0	-2.3108
		2048.63	11.46	-2.5	2.92	6.84	0.0183	-0.0314	5.584											2084.61	11	2.5	2.85	6.71	0	0	4.3285
		2048.63	11.46	2.5	2.92	6.84	-0.0183	0.0314	-5.584											2084.61	11	-2.5	2.85	6.71	0	0	-4.3285
		2049.57	4.78	-0.5	1.74	4.48	0.0074	-0.0041	2.2413											2088.07	11.33	2.5	2.9	6.8	0	0	4.3874
		2049.57	4.78	0.5	1.74	4.48	-0.0074	0.0041	-2.2413											2088.07	11.33	-2.5	2.9	6.8	0	0	-4.3874
		2105.12	7.52	-0.5	2.29	5.58	-0.0109	-0.0083	1.4126											2148.34	8.42	-0.5	2.45	5.89	0	0	0.0444
		2105.12	7.52	0.5	2.29	5.58	0.0109	0.0083	-1.4126											2148.34	8.42	0.5	2.45	5.89	0	0	-0.0444
		2180.12	7.64	-1.5	2.31	5.62	-0.0058	0.0292	1.7481											2194.48	7.44	-1.5	2.27	5.54	0	0	0.069
		2180.12	7.64	1.5	2.31	5.62	0.0058	-0.0292	-1.7481											2194.48	7.44	1.5	2.27	5.54	0	0	-0.069
		2191.95	8.88	-1.5	2.52	6.04	-0.0065	0.0054	0.9076											2222.22	8.23	0.5	2.41	5.82	0	0	0.457
		2191.95	8.88	1.5	2.52	6.04	0.0065	-0.0054	-0.9076											2222.22	8.23	-0.5	2.41	5.82	0	0	-0.457
		2214.79	9.35	-0.5	2.6	6.2	-0.0033	-0.0225	1.6273											2228.46	8.97	-1.5	2.54	6.07	0	0	1.9914
		2214.79	9.35	0.5	2.6	6.2	0.0033	0.0225	-1.6273											2228.46	8.97	1.5	2.54	6.07	0	0	-1.9914
		2233.5	8.93	-1.5	2.53	6.06	0.0009	0.0888	2.5471											2240.97	8.35	-0.5	2.43	5.87	0	0	0.3785
		2233.5	8.93	1.5	2.53	6.06	-0.0009	-0.0888	-2.5471											2240.97	8.35	0.5	2.43	5.87	0	0	-0.3785
		2237.57	7.78	-0.5	2.33	5.67	0.0085	-0.0865	0.1391											2241.97	8.49	1.5	2.46	5.91	0	0	1.0482
		2237.57	7.78	0.5	2.33	5.67	-0.0085	0.0865	-0.1391											2241.97	8.49	-1.5	2.46	5.91	0	0	-1.0482
		2325.5	15.75	-3.5	3.5	8	-0.0124	0.0143	7.1001											2350.36	15.75	3.5	3.5	8	0	0	4.42
		2325.5	15.75	3.5	3.5	8	0.0124	-0.0143	-7.1001											2350.36	15.75	3.5	3.5	8	0	0	4.42
		2351.18	8.39	-0.05	2.44	5.88	0.585	-0.8076	0.0049											2350.36	15.75	-3.5	3.5	8	0	0	-4.42
		2351.18	8.39	0.05	2.44	5.88	-0.585	0.8076	-0.0049											2350.36	15.75	-3.5	3.5	8	0	0	-4.42
		2373.45	15.75	-3.5	3.5	8	-0.008	0.0125	7.0083											2383.67	12.05	-0.5	3.01	7.01	0	0	0.5013
		2373.45	15.75	3.5	3.5	8	0.008	-0.0125	-7.0083											2383.67	12.05	0.5	3.01	7.01	0	0	-0.5013
		2393.42	9.32	-1.5	2.59	6.19	-0.0261	0.0141	1.853											2399.55	10.37	-2.5	2.76	6.52	0	0	1.7933
		2393.42	9.32	1.5	2.59	6.19	0.0261	-0.0141	-1.853											2399.55	10.37	2.5	2.76	6.52	0	0	-1.7933
		2430.38	10.53	-2.5	2.78	6.57	-0.0007	0.0183	2.5474											2419.08	10.73	1.5	2.81	6.63	0	0	0.0742
		2430.38	10.53	2.5	2.78	6.57	0.0007	-0.0183	-2.5474											2419.08	10.73	-1.5	2.81	6.63	0	0	-0.0742
		2440.67	14.1	0.5	3.29	7.58	0.1986	-0.2826	0.0587											2473.75	14.37	-0.5	3.32	7.65	0	0	0.8543
		2440.67	14.1	-0.5	3.29	7.58	-0.1986	0.2826	-0.0587											2473.75	14.37	0.5	3.32	7.65	0	0	-0.8543
		2448.78	7.11	0.5	2.21	5.43	0.0144	0.0064	0.14											2486.51	5.27	-0.5	1.85	4.7	0	0	0.8057
		2448.78	7.11	-0.5	2.21	5.43	-0.0144	-0.0064	-0.14											2486.51	5.27	0.5	1.85	4.7	0	0	-0.8057
		2535.42	10.57	-1.5	2.79	6.58	0.0061	-0.0094	1.169											2517.29	13.09	2.5	3.15	7.3	0	0	1.8572
		2535.42	10.57	1.5	2.79	6.58	-0.0061	0.0094	-1.169											2517.29	13.09	-2.5	3.15	7.3	0	0	-1.8572
		2560.27	12.82	-2.5	3.11	7.23	0.0146	0.0157	4.3147											2541.75	12.24	-1.5	3.03	7.07	0	0	0.7978
		2560.27	12.82	2.5	3.11	7.23	-0.0146	-0.0157	-4.3147											2541.75	12.24	1.5	3.03	7.07	0	0	-0.7978
		2608.3	11.32	-2.5	2.9	6.8	-0.0108	0.017	3.745											2590.99	11.93	2.5	2.99	6.98	0	0	0.8869
		2608.3	11.32	2.5	2.9	6.8	0.0108	-0.017	-3.745											2590.99	11.93	-2.5	2.99	6.98	0	0	-0.8869
		2612.2	2.52	0.5	1.17	3.33	0.0457	-0.0166	0.0253											2593.57	6.98	-1.5	2.19	5.38	0	0	2.227
		2612.2	2.52	-0.5	1.17	3.33	-0.0457	0.0166	-0.0253											2593.57	6.98	1.5	2.19	5.38	0	0	-2.227
		2628	7.74	-1.5	2.33	5.65	-0.0159	0.0037	0.6404											2652.46	1.76	-0.5	0.92	2.84	0	0	1.3612
		2628	7.74	1.5	2.33	5.65	0.0159	-0.0037	-0.6404											2652.46	1.76	0.5	0.92	2.84	0	0	-1.3612
		2867.43	4.46	-0.5	1.67	4.34	-0.0008	-0.0063	0.6291											2933.02	3.12	0.5	1.34	3.67	0	0	0.4377
		2867.43	4.46	0.5	1.67	4.34	0.0008	0.0063	-0.6291											2933.02	3.12	-0.5	1.34	3.67	0	0	-0.4377
		2951.52	6.89	-1.5	2.17	5.34	0.0109	-0.0013	1.4017											3037.22	5.47	-1.5	1.89	4.78	0	0	0.2356
		2951.52	6.89	1.5	2.17	5.34	-0.0109	0.0013	-1.4017											3037.22	5.47	1.5	1.89	4.78	0	0	-0.2356
		3013.58	10.85	-0.5	2.83	6.66	0.0184	-0.0397	0.3185											3128.47	8.01	-0.5	2.37	5.75	0	0	0.0746
		3013.58	10.85	0.5	2.83	6.66	-0.0184	0.0397	-0.3185											3128.47	8.01	0.5	2.37	5.75	0	0	-0.0746
		3191.67	9.1	-1.5	2.56	6.12	-0.0011	-0.0238	1.9605											3258.63	9.04	1.5	2.55	6.1	0	0	0.041
		3191.67	9.1	1.5	2.56	6.12	0.0011	0.0238	-1.9605											3258.63	9.04	-1.5	2.55	6.1	0	0	-0.041
		3213.05	9.02	-2.5	2.54	6.09	0.0043	0.0314	2.3217											3270.53	9.01	-2.5	2.54	6.09	0	0	1.0515
		3213.05	9.02	2.5	2.54	6.09	-0.0043	-0.0314	-2.3217											3270.53	9.01	2.5	2.54	6.09	0	0	-1.0515
		3247.56	13.85	-1.5	3.26	7.51	0.002	-0.0011	1.4803											3320.36	7.78	0.5	2.33	5.67	0	0	0.3872
		3247.56	13.85	1.5	3.26	7.51	-0.002	0.0011	-1.4803											3320.36	7.78	-0.5	2.33	5.67	0	0	-0.3872
		3313.93	7.2	-0.41	2.23	5.46	-0.5199	0.8637	0.7048											3346.54	11.24	0.5	2.89	6.78	0	0	0.1452
		3313.93	7.2	0.41	2.23	5.46	0.5199	-0.8637	-0.7048											3346.54	11.24	-0.5	2.89	6.78	0	0	-0.1452
		3318.97	7.68	-0.41	2.32	5.63	-0.5934	0.9921	0.7026											3348.91	14.71	-1.5	3.37	7.74	0	0	0.871
		3318.97	7.68	0.41	2.32	5.63	0.5934	-0.9921	-0.7026											3348.91	14.71	1.5	3.37	7.74	0	0	-0.871
		3385.87	15.55	-2.5	3.47	7.95	-0.0001	0.0095	2.1109											3451.85	15.59	-2.5	3.48	7.96	0	0	1.6477
		3385.87	15.55	2.5	3.47	7.95	0.0001	-0.0095	-2.1109											3451.85	15.59	2.5	3.48	7.96	0	0	-1.6477
		3611.63	15.75	-3.5	3.5	8	-0.0022	0.0128	3.6424											3614	15.75	-3.5	3.5	8	0	0	1.3847
		3611.63	15.75	3.5	3.5	8	0.0022	-0.0128	-3.6424											3614	15.75	3.5	3.5	8	0	0	-1.3847

## Sheet: 2 - IR and Raman
		Computed IR and Raman Intensities				structure: 2-DFT-molecular
		DFT,PBE/SVPD
		Excitation wavelength 532 nm
										Derivative of D Tensor for one Co atom (Co 1 or Co 2), the other is substituted by Zn in that computation
										Projected to modes between 190 and 1250 cm-1
			Frequency		Raman T,T	Raman II,II		IR		Co1						Co2
			cm-1		bohr^2/sr	bohr^2/sr		km/mol		D’	E'	DXZ'	DYZ'	DXY'		D'	E'	DXZ'	DYZ'	DXY'
			8.08		4.6964e-30	2.0853e-30		0.77317
			13.7		6.6689e-29	2.8299e-29		0.05582
			14.64		2.8732e-27	8.8418e-28		0.85536		I	I	I	I	I		I	I	I	I	I
			15.71		3.2651e-11	1.1546e-11		0		I	I	I	I	I		I	I	I	I	I
			19.82		3.8088e-11	1.4187e-11		0		I	I	I	I	I		I	I	I	I	I
			36.52		1.7641e-31	4.2033e-32		0.48218		I	I	I	I	I		I	I	I	I	I
			37.97		3.1285e-11	9.996e-12		0		I	I	I	I	I		I	I	I	I	I
			45.06		0	0		0.90981		\I/	\I/	\I/	\I/	\I/		\I/	\I/	\I/	\I/	\I/
			49.07		6.4437e-12	2.3974e-12		0
			50.08		7.9906e-29	2.0285e-29		6.40514
			53.59		5.9509e-12	2.1359e-12		0
			59.65		3.1002e-29	1.0448e-29		0.9415
			60.2		1.9498e-10	5.9196e-11		0
			63.54		5.0952e-11	1.5617e-11		0
			70.33		2.6018e-30	7.1709e-31		1.66216
			72.49		4.4171e-30	1.5395e-30		4.84044
			74.21		9.9994e-11	3.2095e-11		0
			79.36		7.9492e-28	2.6275e-28		2.73082
			79.43		6.9388e-14	4.2034e-14		0
			80.3		6.6758e-33	3.9053e-33		1.82251
			82.44		4.2578e-11	1.226e-11		0
			88.16		0	0		11.6231
			91.9		1.9277e-10	6.2132e-11		0
			97.3		7.9111e-31	1.8067e-31		6.61528
			100.49		9.5686e-12	2.7066e-12		0
			105.97		2.0824e-28	6.1268e-29		4.01115
			106.02		9.6887e-12	2.2259e-12		0
			110.25		7.7541e-33	5.0999e-33		1.67428
			116.18		4.3288e-29	1.276e-29		37.745
			119.66		1.1803e-11	4.4511e-12		0
			123.3		1.2857e-11	4.5791e-12		0
			125.63		3.1535e-13	1.7399e-13		0
			131.84		3.6261e-11	1.246e-11		0
			139.21		0	0		0.65686
			146.82		0	0		5.74436
			150.44		0	0		7.5564
			152.52		2.0359e-12	1.4423e-12		0
			159.53		3.5799e-32	1.3316e-32		8.01177
			159.75		2.0136e-13	1.1509e-13		0
			171.8		0	0		19.137
			184.66		6.5946e-11	2.0538e-11		0
			184.96		7.5658e-32	2.2597e-32		5.59592		Co1						Co2
			188.2		1.4923e-11	4.2912e-12		0		D’	E'	DXZ'	DYZ'	DXY'		D'	E'	DXZ'	DYZ'	DXY'
			194.95		1.9034e-10	5.8603e-11		0		-1.4013	0.0205	-0.0262	-0.5715	-0.0025		-1.4013	0.0205	-0.0262	-0.5715	-0.0025
			197.15		0	0		3.76669		0.5058	-0.0411	0.1452	-0.3472	-0.0173		-0.5058	0.0411	-0.1452	0.3472	0.0173
			198.52		0	0		6.05285		-0.7393	-0.0001	-0.4188	0.2109	-0.0034		0.7393	0.0001	0.4188	-0.2109	0.0034
			203.77		1.4599e-11	4.1203e-12		0		1.2582	0.0088	-0.2147	-0.3371	0.0088		1.2582	0.0088	-0.2147	-0.3371	0.0088
			208.04		1.5753e-10	5.0157e-11		0		2.9721	0.029	-0.4371	0.7711	0.0213		2.9721	0.029	-0.4371	0.7711	0.0213
			210.93		3.6527e-31	1.1961e-31		8.29447		-1.3866	-0.0158	0.5987	-1.1326	-0.0088		1.3866	0.0158	-0.5987	1.1326	0.0088
			214.83		0	0		24.5614		-2.2647	0.0043	0.2881	-0.2289	0.004		2.2647	-0.0043	-0.2881	0.2289	-0.004
			221.72		1.2082e-12	4.4642e-13		0		-0.7917	-0.0177	-0.1399	0.4864	-0.0122		-0.7917	-0.0177	-0.1399	0.4864	-0.0122
			223.09		3.8649e-31	8.2813e-32		2.73874		1.6083	0.0083	0.0279	-0.2944	0.0049		-1.6083	-0.0083	-0.0279	0.2944	-0.0049
			225.95		6.2625e-13	3.8992e-13		0		0.9515	0.0227	1.1163	-1.2258	0.011		0.9515	0.0227	1.1163	-1.2258	0.011
			228.23		5.1044e-29	1.6458e-29		28.9342		1.2086	0.0155	1.168	-1.5659	0.0012		-1.2086	-0.0155	-1.168	1.5659	-0.0012
			228.51		6.2404e-13	3.2182e-13		0		0.1917	-0.0018	-0.4417	1.0265	0.001		0.1917	-0.0018	-0.4417	1.0265	0.001
			232.41		1.6141e-29	4.7312e-30		11.9157		1.1801	0.0248	0.5227	0.1021	0.0006		-1.1801	-0.0248	-0.5227	-0.1021	-0.0006
			236.59		3.0553e-12	1.4968e-12		0		-0.5704	0.0085	-0.1005	0.0163	0.0087		-0.5704	0.0085	-0.1005	0.0163	0.0087
			244.63		5.5525e-13	1.6195e-13		0		-1.5456	-0.0226	-0.5067	-1.142	0.0118		-1.5456	-0.0226	-0.5067	-1.142	0.0118
			245.12		1.7937e-29	5.534e-30		1.96559		-1.2742	-0.0185	0.1957	-0.6311	0.0031		1.2742	0.0185	-0.1957	0.6311	-0.0031
			246.34		2.2198e-10	7.0927e-11		0		0.0009	0.0016	-1.0039	-0.5418	0.0111		0.0009	0.0016	-1.0039	-0.5418	0.0111
			249.78		1.3009e-30	4.5339e-31		3.74102		0.704	-0.0065	-0.8167	-1.2939	0.0064		-0.704	0.0065	0.8167	1.2939	-0.0064
			251.23		1.1852e-10	3.7195e-11		0		1.9808	0.0023	-0.3681	-0.9588	-0.0068		1.9808	0.0023	-0.3681	-0.9588	-0.0068
			265.56		5.0578e-12	1.8126e-12		0		0.3885	0	0.7167	-0.5926	-0.0045		0.3885	0	0.7167	-0.5926	-0.0045
			265.56		1.9594e-27	6.5502e-28		0.77966		0.4703	0.0014	0.7226	-0.6109	-0.0031		-0.4703	-0.0014	-0.7226	0.6109	0.0031
			276.23		0	0		8.79865		1.7372	0.0127	0.0406	0.0564	0.0666		-1.7372	-0.0127	-0.0406	-0.0564	-0.0666
			279.11		1.8461e-11	4.8586e-12		0		0.8826	0.0152	0.0753	-0.0074	0.0679		0.8826	0.0152	0.0753	-0.0074	0.0679
			291.84		3.7596e-12	1.8366e-12		0		-0.707	0.0213	0.7465	-0.6397	-0.0087		-0.707	0.0213	0.7465	-0.6397	-0.0087
			302.03		0	0		17.1339		-1.9164	0.0386	0.303	0.0228	-0.0281		1.9164	-0.0386	-0.303	-0.0228	0.0281
			307.88		1.5552e-11	5.0328e-12		0		0.3048	0.0803	0.3862	0.0842	-0.0352		0.3048	0.0803	0.3862	0.0842	-0.0352
			309.04		2.2932e-30	7.5966e-31		4.01112		-1.3854	-0.088	-0.2754	0.133	-0.0015		1.3854	0.088	0.2754	-0.133	0.0015
			314.33		0	0		2.54208		-1.5381	0.0365	0.1884	-0.2985	0.0177		1.5381	-0.0365	-0.1884	0.2985	-0.0177
			314.98		2.805e-10	8.2462e-11		0		-1.9836	-0.027	0.2863	0.2474	-0.0657		-1.9836	-0.027	0.2863	0.2474	-0.0657
			321.37		0	0		5.17098		-0.6885	0.0012	-0.5135	1.0274	0.0034		0.6885	-0.0012	0.5135	-1.0274	-0.0034
			322.68		4.7045e-11	1.4868e-11		0		1.7208	-0.0469	-0.0641	0.0876	-0.0075		1.7208	-0.0469	-0.0641	0.0876	-0.0075
			332.04		4.5393e-13	2.6117e-13		0		0.1544	0.0073	-0.8333	-0.2882	-0.0016		0.1544	0.0073	-0.8333	-0.2882	-0.0016
			333.14		2.8001e-34	6.7983e-35		16.6782		0.3507	-0.0051	-0.0345	-1.0797	0.0337		-0.3507	0.0051	0.0345	1.0797	-0.0337
			334.85		9.7132e-12	3.0409e-12		0		0.1001	0.0178	0.3681	1.4906	0.0024		0.1001	0.0178	0.3681	1.4906	0.0024
			337.01		0	0		31.3281		0.5968	0.04	-0.979	0.4181	0.0535		-0.5968	-0.04	0.979	-0.4181	-0.0535
			339.48		5.1519e-40	3.864e-40		0.79878		-0.7641	-0.0091	-0.8849	-0.1892	-0.0139		0.7641	0.0091	0.8849	0.1892	0.0139
			340.88		7.8115e-13	3.6722e-13		0		-0.2205	0.0325	-0.9658	-0.0653	-0.0018		-0.2205	0.0325	-0.9658	-0.0653	-0.0018
			344.36		0	0		34.1035		1.6397	0.0106	0.5613	0.2228	0.0762		-1.6397	-0.0106	-0.5613	-0.2228	-0.0762
			347.38		2.3252e-11	4.7817e-12		0		-2.0636	-0.0344	-0.3357	-0.1177	-0.075		-2.0636	-0.0344	-0.3357	-0.1177	-0.075
			368.94		2.1819e-30	8.77e-31		4.79836		3.3528	0.0425	-0.1911	-0.2875	0.0175		-3.3528	-0.0425	0.1911	0.2875	-0.0175
			369.4		7.578e-11	2.6642e-11		0		3.0897	0.0381	-0.1903	-0.2571	0.0174		3.0897	0.0381	-0.1903	-0.2571	0.0174
			379.05		4.0046e-33	1.3111e-33		13.3469		-0.2439	-0.0146	-0.8665	-0.8217	-0.0046		0.2439	0.0146	0.8665	0.8217	0.0046
			381.01		1.3686e-29	4.2246e-30		5.68472		-0.1369	-0.0322	1.0039	-0.9445	0.0036		0.1369	0.0322	-1.0039	0.9445	-0.0036
			381.03		5.7499e-13	3.8223e-13		0		0.1865	0.0328	-1.0167	0.9305	-0.0049		0.1865	0.0328	-1.0167	0.9305	-0.0049
			418.1		1.4232e-12	7.5535e-13		0		-0.3841	-0.01	-0.9739	-1.0027	-0.0033		-0.3841	-0.01	-0.9739	-1.0027	-0.0033
			424.23		0	0		1.08439		3.5866	0.0279	0.0394	-0.0412	-0.046		-3.5866	-0.0279	-0.0394	0.0412	0.046
			449.03		2.7509e-13	1.6563e-13		0		-0.1731	0.0182	-0.202	0.2709	0.0058		-0.1731	0.0182	-0.202	0.2709	0.0058
			452.69		2.7098e-11	8.453e-12		0		-0.6412	0.0009	0.1851	0.2366	-0.0029		-0.6412	0.0009	0.1851	0.2366	-0.0029
			452.77		1.4093e-31	4.0155e-32		35.3596		0.6542	-0.0008	-0.1887	-0.2319	0.0028		-0.6542	0.0008	0.1887	0.2319	-0.0028
			455.29		0	0		30.4072		0.1867	-0.0142	0.2524	-0.0196	-0.0083		-0.1867	0.0142	-0.2524	0.0196	0.0083
			458.56		4.1346e-12	1.4735e-12		0		0.1365	0.0019	0.1939	-0.2028	-0.0045		0.1365	0.0019	0.1939	-0.2028	-0.0045
			459.01		2.1724e-33	1.2725e-33		33.7806		-0.5776	-0.008	-0.181	0.2342	0.0056		0.5776	0.008	0.181	-0.2342	-0.0056
			463.46		5.994e-11	1.7545e-11		0		0.005	-0.0182	-0.1867	0.1404	-0.0045		0.005	-0.0182	-0.1867	0.1404	-0.0045
			464.96		0	0		8.5898		-1.4891	0.0123	0.183	-0.0302	0.0125		1.4891	-0.0123	-0.183	0.0302	-0.0125
			467.64		3.5091e-29	1.1316e-29		3.62588		-1.1413	-0.0096	0.2943	0.5078	0.0046		1.1413	0.0096	-0.2943	-0.5078	-0.0046
			467.7		2.6425e-11	9.184e-12		0		0.6208	0.0099	-0.302	-0.5296	-0.0021		0.6208	0.0099	-0.302	-0.5296	-0.0021
			481.17		4.059e-29	1.1983e-29		38.4215		1.0564	0.0006	0.3337	-0.6826	0		-1.0564	-0.0006	-0.3337	0.6826	0
			481.58		2.9515e-11	8.4992e-12		0		-4.7612	-0.0205	-0.0202	0.1688	-0.0019		-4.7612	-0.0205	-0.0202	0.1688	-0.0019
			488.16		1.3421e-32	8.6656e-33		36.0365		-4.2749	-0.0443	-0.0848	-0.067	-0.0009		4.2749	0.0443	0.0848	0.067	0.0009
			488.89		7.1085e-11	1.9577e-11		0		-3.6931	-0.045	-0.1274	0.0395	0.0082		-3.6931	-0.045	-0.1274	0.0395	0.0082
			493.1		2.7249e-12	6.59e-13		0		-0.7821	0.0135	0.1724	1.5226	0.0021		-0.7821	0.0135	0.1724	1.5226	0.0021
			494.62		0	0		125.349		-1.3688	0.0068	0.0361	0.0809	-0.0358		1.3688	-0.0068	-0.0361	-0.0809	0.0358
			505.7		1.9872e-13	1.2959e-13		0		-0.0585	-0.0122	0.4476	-0.4856	-0.0004		-0.0585	-0.0122	0.4476	-0.4856	-0.0004
			506.07		1.9999e-34	9.5651e-35		165.856		0.0694	0.0124	-0.4268	0.5079	0.0013		-0.0694	-0.0124	0.4268	-0.5079	-0.0013
			519.01		0	0		168.086		0.0193	0.0086	0.2892	-0.0951	-0.0023		-0.0193	-0.0086	-0.2892	0.0951	0.0023
			525.37		1.0378e-12	7.4346e-13		0		-0.0234	0.0083	1.1658	0.8378	-0.0051		-0.0234	0.0083	1.1658	0.8378	-0.0051
			557.64		1.0245e-11	3.362e-12		0		0.1027	0.0118	0.0527	-0.0445	-0.0015		0.1027	0.0118	0.0527	-0.0445	-0.0015
			557.64		2.3578e-28	7.768e-29		0.54225		-0.0697	-0.0121	-0.0571	0.0361	0.0012		0.0697	0.0121	0.0571	-0.0361	-0.0012
			611.01		2.8172e-10	9.7185e-11		0		-1.674	-0.0113	0.0725	0.1351	0.001		-1.674	-0.0113	0.0725	0.1351	0.001
			613.34		0	0		10.3377		1.4616	0.0079	-0.1082	-0.1325	0.0265		-1.4616	-0.0079	0.1082	0.1325	-0.0265
			616.76		3.0866e-10	9.058e-11		0		0.3199	-0.0005	-0.0411	-0.0368	0.0402		0.3199	-0.0005	-0.0411	-0.0368	0.0402
			628.15		9.5722e-13	7.0015e-13		0		0.064	0.0021	0.6365	-0.814	0.0004		0.064	0.0021	0.6365	-0.814	0.0004
			628.33		0	0		1.63129		0.019	0.0013	0.6892	-0.7204	0.0002		-0.019	-0.0013	-0.6892	0.7204	-0.0002
			632.9		5.6843e-12	2.6215e-12		0		-0.4556	-0.0046	0.3053	0.3797	-0.0006		-0.4556	-0.0046	0.3053	0.3797	-0.0006
			666.52		6.2957e-32	2.0177e-32		3.98911		-0.3403	-0.0027	0.2296	-0.1642	0.0082		0.3403	0.0027	-0.2296	0.1642	-0.0082
			666.54		4.6431e-12	1.0873e-12		0		-0.3637	-0.003	0.2085	-0.1914	0.008		-0.3637	-0.003	0.2085	-0.1914	0.008
			671.97		0	0		20.5968		0.3867	-0.0119	-0.7856	-1.1479	0.0002		-0.3867	0.0119	0.7856	1.1479	-0.0002
			674.24		1.1662e-10	4.1725e-11		0		-2.9348	-0.0333	0.0525	0.0784	-0.0189		-2.9348	-0.0333	0.0525	0.0784	-0.0189
			674.55		4.1482e-11	1.3234e-11		0		0.7445	0.0225	-0.1837	-0.021	-0.0144		0.7445	0.0225	-0.1837	-0.021	-0.0144
			674.86		0	0		72.4132		2.287	0.0345	-0.4496	-0.4172	-0.0052		-2.287	-0.0345	0.4496	0.4172	0.0052
			681.46		0	0		28.6698		3.3554	0.0233	0.3296	0.1867	0.008		-3.3554	-0.0233	-0.3296	-0.1867	-0.008
			685.13		4.1152e-13	4.831e-14		0		3.0221	0.0207	0.1035	-0.1391	-0.0048		3.0221	0.0207	0.1035	-0.1391	-0.0048
			688.06		6.2642e-13	3.3947e-13		0		1.1353	0.001	0.1299	-0.0912	0.0006		1.1353	0.001	0.1299	-0.0912	0.0006
			689.36		2.3125e-32	7.9448e-33		72.2704		-0.8051	-0.0063	-0.2365	0.3199	0.0124		0.8051	0.0063	0.2365	-0.3199	-0.0124
			689.6		8.8937e-11	2.7508e-11		0		0.0717	0.0016	0.1606	-0.3485	-0.0126		0.0717	0.0016	0.1606	-0.3485	-0.0126
			697.71		4.6636e-12	1.9089e-12		0		0.0306	0.0072	0.0118	0.0324	-0.0053		0.0306	0.0072	0.0118	0.0324	-0.0053
			697.71		7.1896e-30	2.1887e-30		99.9471		-0.1231	-0.0069	0.0055	-0.0017	0.0051		0.1231	0.0069	-0.0055	0.0017	-0.0051
			704.29		0	0		55.407		-0.3261	-0.0171	-0.3057	-0.4374	-0.0172		0.3261	0.0171	0.3057	0.4374	0.0172
			725.64		0	0		235.47		0.0226	-0.0185	-1.2397	-1.8708	0.0049		-0.0226	0.0185	1.2397	1.8708	-0.0049
			764.28		5.5947e-10	1.7515e-10		0		-4.0295	-0.0262	-0.1796	0.242	-0.0602		-4.0295	-0.0262	-0.1796	0.242	-0.0602
			775.3		0	0		294.224		4.0066	0.0256	1.0848	-1.5081	-0.0014		-4.0066	-0.0256	-1.0848	1.5081	0.0014
			776.67		5.4832e-11	1.758e-11		0		-1.0349	-0.0014	-1.2839	1.3713	0.018		-1.0349	-0.0014	-1.2839	1.3713	0.018
			785.62		0	0		112.028		6.9433	0.0526	-0.4321	0.0478	0.052		-6.9433	-0.0526	0.4321	-0.0478	-0.052
			792.78		0	0		356.509		3.3063	0.0592	-0.66	0.5653	-0.0385		-3.3063	-0.0592	0.66	-0.5653	0.0385
			795.5		4.1782e-10	1.318e-10		0		-2.6343	-0.0535	0.4392	-0.6238	0.0355		-2.6343	-0.0535	0.4392	-0.6238	0.0355
			814.77		6.3395e-12	1.9894e-12		0		-0.5957	-0.022	-0.3416	-1.1322	-0.0032		-0.5957	-0.022	-0.3416	-1.1322	-0.0032
			815.21		0	0		14.8536		0.2223	0.0117	-0.3389	0.3458	-0.0026		-0.2223	-0.0117	0.3389	-0.3458	0.0026
			815.66		1.6752e-12	5.849e-13		0		0.4067	0.0051	0.7745	0.5631	0.0067		0.4067	0.0051	0.7745	0.5631	0.0067
			830.12		0	0		183.531		-1.1154	-0.0058	-0.0655	-0.1062	-0.0016		1.1154	0.0058	0.0655	0.1062	0.0016
			843.66		6.6925e-11	2.0947e-11		0		2.4599	0.0191	-0.2841	-0.4229	0.0017		2.4599	0.0191	-0.2841	-0.4229	0.0017
			851.69		6.5201e-10	2.0411e-10		0		-5.8487	-0.0417	0.126	0.2529	-0.0066		-5.8487	-0.0417	0.126	0.2529	-0.0066
			873.71		0	0		56.9881		2.0481	0.021	0.0083	-0.1245	0.0005		-2.0481	-0.021	-0.0083	0.1245	-0.0005
			877.25		1.2274e-31	7.2487e-32		118.827		4.1509	0.0486	-0.1006	-0.1728	-0.0025		-4.1509	-0.0486	0.1006	0.1728	0.0025
			877.28		1.7039e-11	6.5623e-12		0		-4.8882	-0.0546	0.1174	0.2479	0.0011		-4.8882	-0.0546	0.1174	0.2479	0.0011
			893.59		1.0176e-12	3.6882e-13		0		-0.9776	-0.0065	0.1581	-0.0193	-0.0024		-0.9776	-0.0065	0.1581	-0.0193	-0.0024
			893.74		9.2286e-34	3.9644e-34		109.233		-0.9403	-0.0066	0.153	-0.0258	-0.0025		0.9403	0.0066	-0.153	0.0258	0.0025
			901.59		3.2033e-28	1.0219e-28		35.7274		-1.2664	-0.0127	0.0538	0.0813	0.0019		1.2664	0.0127	-0.0538	-0.0813	-0.0019
			901.6		1.7993e-11	5.6605e-12		0		1.3661	0.0127	-0.0638	-0.1039	-0.0014		1.3661	0.0127	-0.0638	-0.1039	-0.0014
			912.67		0	0		75.3649		-0.434	-0.0096	0.0224	0.0262	0.0005		0.434	0.0096	-0.0224	-0.0262	-0.0005
			912.88		3.342e-11	9.8318e-12		0		-0.7719	-0.0041	-0.0261	0.0233	-0.0036		-0.7719	-0.0041	-0.0261	0.0233	-0.0036
			913.12		0	0		131.841		-0.7623	-0.0027	-0.0293	0.0272	-0.0035		0.7623	0.0027	0.0293	-0.0272	0.0035
			916.67		5.0727e-12	1.6498e-12		0		0.65	0.0058	0.0519	-0.0885	0.001		0.65	0.0058	0.0519	-0.0885	0.001
			917.22		2.6458e-12	9.4416e-13		0		-0.2456	-0.0004	0.0354	0.0109	-0.0005		-0.2456	-0.0004	0.0354	0.0109	-0.0005
			917.27		6.8296e-32	1.7421e-32		65.0965		-0.0488	0.0024	0.0555	-0.0002	-0.0002		0.0488	-0.0024	-0.0555	0.0002	0.0002
			918.22		0	0		4.25232		0.924	0.0109	0.0517	-0.0902	0.0043		-0.924	-0.0109	-0.0517	0.0902	-0.0043
			918.71		1.7488e-10	5.2606e-11		0		0.3458	0.0057	0.0397	-0.0434	0.0051		0.3458	0.0057	0.0397	-0.0434	0.0051
			920.96		8.2132e-11	2.4492e-11		0		-1.3165	-0.01	0.0663	0.05	-0.0075		-1.3165	-0.01	0.0663	0.05	-0.0075
			921		2.506e-34	6.0859e-35		6.51473		-1.6542	-0.0125	0.0718	0.0735	-0.0056		1.6542	0.0125	-0.0718	-0.0735	0.0056
			924.38		0	0		250.227		1.2065	0.0175	-0.0624	-0.0221	0.0002		-1.2065	-0.0175	0.0624	0.0221	-0.0002
			925.32		8.1893e-33	2.1054e-33		35.253		0.565	0.0027	0.0099	0.0006	-0.0059		-0.565	-0.0027	-0.0099	-0.0006	0.0059
			926.05		1.2019e-11	3.5822e-12		0		0.6517	0.0112	-0.022	-0.03	-0.0007		0.6517	0.0112	-0.022	-0.03	-0.0007
			926.56		7.7025e-14	1.9963e-14		0		-0.0802	0.0002	0.0276	-0.0406	0.0006		-0.0802	0.0002	0.0276	-0.0406	0.0006
			926.62		0	0		3.79564		-0.6147	-0.0073	-0.0136	0.0745	0.0011		0.6147	0.0073	0.0136	-0.0745	-0.0011
			928.35		9.8632e-11	2.9303e-11		0		2.8856	0.034	-0.079	-0.1216	-0.0022		2.8856	0.034	-0.079	-0.1216	-0.0022
			938.43		0	0		6.38987		0.0568	-0.0009	-0.0299	-0.06	-0.0044		-0.0568	0.0009	0.0299	0.06	0.0044
			939.24		5.6876e-12	1.7346e-12		0		-0.4682	-0.0071	0.01	0.0224	-0.0007		-0.4682	-0.0071	0.01	0.0224	-0.0007
			965.8		0	0		111.972		-0.8218	-0.0117	0.0074	0.0625	0.0139		0.8218	0.0117	-0.0074	-0.0625	-0.0139
			1030.39		0	0		298.945		1.7163	0.019	-0.0843	-0.0832	-0.0018		-1.7163	-0.019	0.0843	0.0832	0.0018
			1031.96		1.1411e-12	4.8628e-13		0		0.3938	0.0084	-0.2506	0.1247	0.0004		0.3938	0.0084	-0.2506	0.1247	0.0004
			1032.96		5.1042e-12	2.3388e-12		0		1.4956	0.0159	-0.0502	-0.126	-0.001		1.4956	0.0159	-0.0502	-0.126	-0.001
			1033.52		0	0		930.822		0.0954	0.0053	-0.2181	0.1788	0.0003		-0.0954	-0.0053	0.2181	-0.1788	-0.0003
			1041.09		4.8393e-11	1.5483e-11		0		0.6225	0.0022	-0.1445	-0.3091	0.0018		0.6225	0.0022	-0.1445	-0.3091	0.0018
			1042.94		1.6227e-40	1.217e-40		341.016		1.3634	0.0084	-0.0443	-0.1843	-0.0024		-1.3634	-0.0084	0.0443	0.1843	0.0024
			1050.61		1.262e-10	3.8163e-11		0		1.3904	0.0137	0.0208	-0.0221	0.0017		1.3904	0.0137	0.0208	-0.0221	0.0017
			1051.26		0	0		259.868		0.3201	0.0041	-0.006	-0.0387	0.0028		-0.3201	-0.0041	0.006	0.0387	-0.0028
			1052.05		0	0		800.026		-0.5771	-0.0065	-0.146	-0.2049	0.0032		0.5771	0.0065	0.146	0.2049	-0.0032
			1057.72		7.2246e-10	2.1205e-10		0		2.5439	0.0206	-0.0312	-0.067	0.0003		2.5439	0.0206	-0.0312	-0.067	0.0003
			1088.24		1.2609e-13	5.0608e-14		0		-0.1274	-0.0002	-0.2307	0.2084	0.002		-0.1274	-0.0002	-0.2307	0.2084	0.002
			1088.25		8.4075e-30	3.4234e-30		40.8253		0.1005	0.0001	0.2259	-0.2066	-0.0022		-0.1005	-0.0001	-0.2259	0.2066	0.0022
			1119.46		0	0		23.2146		-0.6375	-0.0028	-0.023	0.0229	0.0015		0.6375	0.0028	0.023	-0.0229	-0.0015
			1119.5		7.9884e-11	2.8581e-11		0		-0.6579	-0.0026	-0.0165	0.0316	0.0017		-0.6579	-0.0026	-0.0165	0.0316	0.0017
			1177.64		0	0		72.6275		-1.0433	-0.0015	-0.0277	0.0463	-0.0073		1.0433	0.0015	0.0277	-0.0463	0.0073
			1177.84		2.4878e-12	8.3888e-13		0		0.0379	-0.0066	-0.0004	-0.1217	0.0018		0.0379	-0.0066	-0.0004	-0.1217	0.0018
			1179.98		3.3322e-13	2.3977e-13		0		0.3755	-0.0025	-0.304	-0.4135	0.0015		0.3755	-0.0025	-0.304	-0.4135	0.0015
			1180.13		0	0		115.658		1.0811	0.0101	-0.0558	0.0377	0.0049		-1.0811	-0.0101	0.0558	-0.0377	-0.0049
			1185.14		1.306e-11	3.5102e-12		0		0.7018	0.0068	0.0701	0.1036	0.0002		0.7018	0.0068	0.0701	0.1036	0.0002
			1187		0	0		751.075		0.1169	-0.0016	-0.0189	0.0118	0.0042		-0.1169	0.0016	0.0189	-0.0118	-0.0042
			1204.95		3.9803e-11	1.2384e-11		0		-0.0566	-0.0082	-0.657	-1.1628	0.0045		-0.0566	-0.0082	-0.657	-1.1628	0.0045
			1206.58		0	0		77.8789		-0.4158	-0.0044	-0.1493	0.0558	-0.007		0.4158	0.0044	0.1493	-0.0558	0.007
			1212.21		8.335e-12	2.7139e-12		0		-0.9163	-0.0042	0.1595	0.5397	-0.0009		-0.9163	-0.0042	0.1595	0.5397	-0.0009
			1214.37		2.105e-11	6.8093e-12		0		0.1225	-0.0002	0.7923	-0.5628	-0.0015		0.1225	-0.0002	0.7923	-0.5628	-0.0015
			1214.74		0	0		287.702		-0.2317	0.0009	-0.6404	0.7988	0.0017		0.2317	-0.0009	0.6404	-0.7988	-0.0017
			1219.86		0	0		247.404		-0.1064	0.0045	0.6474	0.8012	-0.0071		0.1064	-0.0045	-0.6474	-0.8012	0.0071
			1226.98		0	0		1118.05		-0.5152	-0.0069	-0.0233	0.112	0.0151		0.5152	0.0069	0.0233	-0.112	-0.0151
			1231.51		7.3504e-11	2.2077e-11		0		0.1553	0.0044	-0.0865	0.1518	0.0028		0.1553	0.0044	-0.0865	0.1518	0.0028
			1232.4		0	0		48.4326		-0.4046	-0.007	0.0969	-0.0875	0.0051		0.4046	0.007	-0.0969	0.0875	-0.0051
			1237.93		1.1683e-10	3.5359e-11		0		0.0085	-0.0021	0.0657	-0.0485	0.001		0.0085	-0.0021	0.0657	-0.0485	0.001
			1238.02		3.7838e-33	8.6901e-34		31.9829		0.1603	-0.0003	0.0578	-0.0735	-0.0008		-0.1603	0.0003	-0.0578	0.0735	0.0008
			1243.95		5.8161e-12	1.6457e-12		0		-0.0741	-0.0022	-0.0827	-0.062	0.0012		-0.0741	-0.0022	-0.0827	-0.062	0.0012
			1244.13		0	0		12.9672		0.2058	0.003	0.0251	-0.0011	0.002		-0.2058	-0.003	-0.0251	0.0011	-0.002
			1245.27		6.0506e-13	1.9413e-13		0		-0.0308	0.0015	-0.1094	-0.104	0.0012		-0.0308	0.0015	-0.1094	-0.104	0.0012
			1247.34		0	0		31.8899		-0.1193	-0.0029	0.0874	0.0081	-0.0031		0.1193	0.0029	-0.0874	-0.0081	0.0031
			1248.59		2.1741e-11	6.0901e-12		0		0.2164	0.0041	-0.0314	0.0072	-0.004		0.2164	0.0041	-0.0314	0.0072	-0.004
			1262.83		8.4633e-32	2.4805e-32		53.2631
			1262.84		1.2798e-10	3.9303e-11		0
			1267.76		0	0		898.819
			1268.81		2.961e-09	9.064e-10		0
			1335.29		9.0053e-11	1.4811e-11		0
			1336.04		0	0		0.33098
			1357.24		0	0		61.9276
			1357.53		2.8526e-11	1.2172e-11		0
			1360		4.1714e-29	1.3482e-29		8.80101
			1360		2.2165e-12	8.1689e-13		0
			1360.9		0	0		0.17196
			1360.93		9.4186e-12	3.2839e-12		0
			1362.69		0	0		1.31294
			1362.9		1.2642e-11	3.1203e-12		0
			1367.96		0	0		0.41826
			1369.29		2.2248e-13	1.5732e-13		0
			1372.88		0	0		1.76889
			1372.91		6.9119e-13	1.5273e-13		0
			1379.44		4.1138e-32	7.0347e-33		3.98449
			1379.46		3.097e-14	1.2654e-14		0
			1383.6		5.8585e-33	2.1961e-33		1.35539
			1383.62		1.1873e-12	4.1474e-13		0
			1391.47		1.0382e-32	3.1939e-33		1.65685
			1391.52		1.7715e-13	3.5934e-14		0
			1417.42		4.0574e-14	2.9261e-14		0
			1417.48		2.0295e-29	6.3986e-30		60.2154
			1441.21		0	0		99.7598
			1468.49		0	0		1336.47
			1471		2.5507e-09	8.3286e-10		0
			1471.41		0	0		8.05404
			1473.05		4.2014e-11	1.2107e-11		0
			1550.83		2.4559e-12	1.8318e-12		0
			1557.22		7.9655e-30	2.5561e-30		13.6854
			1557.28		4.7869e-10	1.6993e-10		0
			1570.36		9.7235e-13	5.0413e-13		0
			1570.48		0	0		111.578
			2964.31		0	0		101.6
			2964.35		2.3372e-12	4.2576e-13		0
			2968.37		7.151e-14	5.2334e-14		0
			2968.4		1.5788e-33	5.0994e-34		41.1699
			2970.42		2.1422e-13	1.6066e-13		0
			2970.45		1.0557e-33	3.0695e-34		71.6201
			2975.19		9.9121e-33	1.3148e-33		59.3453
			2975.22		2.218e-12	3.7618e-13		0
			3065.05		6.618e-14	4.4606e-14		0
			3065.05		5.418e-34	2.3276e-34		33.0472
			3087.93		0	0		298.244
			3088.02		7.402e-13	2.1808e-13		0
			3089.9		8.0425e-13	2.8329e-13		0
			3089.91		1.0226e-32	2.8028e-33		6.62222
			3094.8		0	0		47.9994
			3094.86		2.5398e-12	5.8771e-13		0
			3095.11		1.7992e-13	1.1125e-13		0
			3095.15		6.7326e-34	4.9872e-34		0.49024
			3095.33		8.8875e-13	3.8965e-13		0
			3095.36		6.8153e-32	2.141e-32		14.5536
			3096.25		3.7964e-12	1.0308e-12		0
			3096.25		2.4464e-32	5.599e-33		35.6783
			3101.03		3.4833e-34	6.5589e-35		13.7661
			3101.04		1.4351e-12	2.7543e-13		0
			3103.58		7.6443e-14	1.8757e-14		0
			3103.59		6.2503e-35	1.5181e-35		3.90494
			3107.52		2.3473e-12	8.5507e-13		0
			3107.53		9.1641e-33	2.4376e-33		14.0623
			3124.39		5.1585e-34	1.1297e-34		18.6019
			3124.4		3.8678e-13	1.9689e-13		0
			3136.34		6.317e-33	5.6145e-34		26.5635
			3136.35		7.2985e-14	5.4678e-14		0
			3139.57		0	0		21.973
			3141.48		2.1223e-13	9.3225e-14		0
